# Supplementary material for: A simple and reproducible breast cancer prognostic test
Source: BMC Genomics. 2013 May 17;14:336. doi: 10.1186/1471-2164-14-336 (PMC3662649; doi:10.1186/1471-2164-14-336)
Supplement: Additional file 2 — The archive contains the following files: “bmc_article.bst”: BMC series bibliography style; “localFiles/contactAgendia": instructions to obtain the hybridization mapping information from Agendia; “objs/buyseEset.rda”: ExpressionSet for the Buyse cohort; “objs/glasEset.rda”: ExpressionSet for the Glas cohort; “Supplement.bib”: Bibliography in BibTex format; “Supplement.Rnw”: Rnoweb/Sweave file containing code and text used to create the “Supplement.tex” file; “Supplement.tex”: LaTeX file resulting from running the Sweave with the “Supplement.Rnw” file; All source code, data, and software packages used in the analyses are also available for download online from: http://luigimarchionni.org/breastTSP.html. [file 1471-2164-14-336-S2.gz]

Archive with 25 entries (22 files):
- ./._AdditionalData
- AdditionalData
- AdditionalData/._.DS_Store
- AdditionalData/.DS_Store
- AdditionalData/.Rhistory
- AdditionalData/._bmc_article.bst
- AdditionalData/bmc_article.bst
- AdditionalData/._localFiles
- AdditionalData/localFiles
- AdditionalData/._objs
- AdditionalData/objs
- AdditionalData/._Supplement.bib
- AdditionalData/Supplement.bib
- AdditionalData/._Supplement.Rnw
- AdditionalData/Supplement.Rnw
- AdditionalData/._Supplement.tex
- AdditionalData/Supplement.tex
- AdditionalData/objs/._buyseEset.rda
- AdditionalData/objs/buyseEset.rda
- AdditionalData/objs/._glasEset.rda
- AdditionalData/objs/glasEset.rda
- AdditionalData/localFiles/._.DS_Store
- AdditionalData/localFiles/.DS_Store
- AdditionalData/localFiles/._contactAgendia
- AdditionalData/localFiles/contactAgendia
