# Supplementary material for: A simple and reproducible breast cancer prognostic test
Source: BMC Genomics. 2013 May 17;14:336. doi: 10.1186/1471-2164-14-336 (PMC3662649; doi:10.1186/1471-2164-14-336)
Supplement: Additional file 2 — The archive contains the following files: “bmc_article.bst”: BMC series bibliography style; “localFiles/contactAgendia": instructions to obtain the hybridization mapping information from Agendia; “objs/buyseEset.rda”: ExpressionSet for the Buyse cohort; “objs/glasEset.rda”: ExpressionSet for the Glas cohort; “Supplement.bib”: Bibliography in BibTex format; “Supplement.Rnw”: Rnoweb/Sweave file containing code and text used to create the “Supplement.tex” file; “Supplement.tex”: LaTeX file resulting from running the Sweave with the “Supplement.Rnw” file; All source code, data, and software packages used in the analyses are also available for download online from: http://luigimarchionni.org/breastTSP.html. [file 1471-2164-14-336-S2.gz › AdditionalData/Supplement.bib]

%% This BibTeX bibliography file was created using BibDesk.
%% http://bibdesk.sourceforge.net/


%% Created for Luigi Marchionni at 2013-03-29 19:09:46 -0400 


%% Saved with string encoding Unicode (UTF-8) 


@comment{jabref-meta: selector_publisher:}
@comment{jabref-meta: selector_author:}
@comment{jabref-meta: selector_journal:}
@comment{jabref-meta: selector_keywords:}


@article{vant2002,
	Abstract = {Breast cancer patients with the same stage of disease can have markedly different treatment responses and overall outcome. The strongest predictors for metastases (for example, lymph node status and histological grade) fail to classify accurately breast tumours according to their clinical behaviour. Chemotherapy or hormonal therapy reduces the risk of distant metastases by approximately one-third; however, 70-80% of patients receiving this treatment would have survived without it. None of the signatures of breast cancer gene expression reported to date allow for patient-tailored therapy strategies. Here we used DNA microarray analysis on primary breast tumours of 117 young patients, and applied supervised classification to identify a gene expression signature strongly predictive of a short interval to distant metastases ('poor prognosis' signature) in patients without tumour cells in local lymph nodes at diagnosis (lymph node negative). In addition, we established a signature that identifies tumours of BRCA1 carriers. The poor prognosis signature consists of genes regulating cell cycle, invasion, metastasis and angiogenesis. This gene expression profile will outperform all currently used clinical parameters in predicting disease outcome. Our findings provide a strategy to select patients who would benefit from adjuvant therapy.},
	Author = {van 't Veer, Laura J and Dai, Hongyue and van de Vijver, Marc J and He, Yudong D and Hart, Augustinus A M and Mao, Mao and Peterse, Hans L and van der Kooy, Karin and Marton, Matthew J and Witteveen, Anke T and Schreiber, George J and Kerkhoven, Ron M and Roberts, Chris and Linsley, Peter S and Bernards, Ren{\'e} and Friend, Stephen H},
	Date-Added = {2013-03-29 19:09:02 -0400},
	Date-Modified = {2013-03-29 19:09:45 -0400},
	Doi = {10.1038/415530a},
	Journal = {Nature},
	Journal-Full = {Nature},
	Mesh = {Adult; Breast Neoplasms; Chemotherapy, Adjuvant; Cluster Analysis; DNA, Neoplasm; Female; Gene Expression Profiling; Genes, BRCA1; Genes, BRCA2; Humans; Lymphatic Metastasis; Oligonucleotide Array Sequence Analysis; Patient Selection; Predictive Value of Tests; Prognosis; Treatment Outcome},
	Month = {Jan},
	Number = {6871},
	Pages = {530-6},
	Pmid = {11823860},
	Pst = {ppublish},
	Title = {Gene expression profiling predicts clinical outcome of breast cancer},
	Volume = {415},
	Year = {2002},
	Bdsk-Url-1 = {http://dx.doi.org/10.1038/415530a}}

@article{Tibshirani:2002fk,
	Abstract = {We have devised an approach to cancer class prediction from gene expression profiling, based on an enhancement of the simple nearest prototype (centroid) classifier. We shrink the prototypes and hence obtain a classifier that is often more accurate than competing methods. Our method of "nearest shrunken centroids" identifies subsets of genes that best characterize each class. The technique is general and can be used in many other classification problems. To demonstrate its effectiveness, we show that the method was highly efficient in finding genes for classifying small round blue cell tumors and leukemias.},
	Author = {Tibshirani, Robert and Hastie, Trevor and Narasimhan, Balasubramanian and Chu, Gilbert},
	Date-Added = {2013-03-27 11:11:39 -0400},
	Date-Modified = {2013-03-27 11:11:39 -0400},
	Doi = {10.1073/pnas.082099299},
	Journal = {Proc Natl Acad Sci U S A},
	Journal-Full = {Proceedings of the National Academy of Sciences of the United States of America},
	Mesh = {Child; DNA, Neoplasm; Discriminant Analysis; Gene Expression; Gene Expression Profiling; Humans; Neoplasms; Precursor Cell Lymphoblastic Leukemia-Lymphoma; Probability},
	Month = {May},
	Number = {10},
	Pages = {6567-72},
	Pmc = {PMC124443},
	Pmid = {12011421},
	Pst = {ppublish},
	Title = {Diagnosis of multiple cancer types by shrunken centroids of gene expression},
	Volume = {99},
	Year = {2002},
	Bdsk-Url-1 = {http://dx.doi.org/10.1073/pnas.082099299}}

@article{Benassi:2012wo,
	Author = {Benassi, B and Flavin, R and Marchionni, L and Zanata, S and Pan, Y and Chowdhury, D and Marani, M and Strano, S and Muti, P and Blandino, G},
	Journal = {Cancer Discovery},
	Owner = {marchion},
	Timestamp = {2012.03.22},
	Title = {{c-Myc is activated via USP2a-mediated modulation of microRNAs in prostate cancer}},
	Year = {2012}}

@article{Brazma2003,
	Abstract = {ArrayExpress is a new public database of microarray gene expression
	data at the EBI, which is a generic gene expression database designed
	to hold data from all microarray platforms. ArrayExpress uses the
	annotation standard Minimum Information About a Microarray Experiment
	(MIAME) and the associated XML data exchange format Microarray Gene
	Expression Markup Language (MAGE-ML) and it is designed to store
	well annotated data in a structured way. The ArrayExpress infrastructure
	consists of the database itself, data submissions in MAGE-ML format
	or via an online submission tool MIAMExpress, online database query
	interface, and the Expression Profiler online analysis tool. ArrayExpress
	accepts three types of submission, arrays, experiments and protocols,
	each of these is assigned an accession number. Help on data submission
	and annotation is provided by the curation team. The database can
	be queried on parameters such as author, laboratory, organism, experiment
	or array types. With an increasing number of organisations adopting
	MAGE-ML standard, the volume of submissions to ArrayExpress is increasing
	rapidly. The database can be accessed at http://www.ebi.ac.uk/arrayexpress.},
	Author = {Brazma, A. and Parkinson, H. and Sarkans, U. and Shojatalab, M. and Vilo, J. and Abeygunawardena, N. and Holloway, E. and Kapushesky, M. and Kemmeren, P. and Lara, G. G. and Oezcimen, A. and Rocca-Serra, P. and Sansone, S. A.},
	Journal = {Nucleic Acids Res},
	Keywords = {Animals Computational Biology Data Collection *Databases, Genetic Europe *Gene Expression Profiling *Oligonucleotide Array Sequence Analysis Research Support, Non-U.S. Gov't Software Design},
	Note = {1362-4962 (Electronic) Journal Article},
	Number = {1},
	Owner = {lmarchionni},
	Pages = {68--71},
	Timestamp = {2006.12.17},
	Title = {Array{E}xpress--a public repository for microarray gene expression data at the {EBI}},
	Volume = {31},
	Year = {2003}}

@article{Buyse2006,
	Abstract = {BACKGROUND: A 70-gene signature was previously shown to have prognostic
	value in patients with node-negative breast cancer. Our goal was
	to validate the signature in an independent group of patients. METHODS:
	Patients (n = 307, with 137 events after a median follow-up of 13.6
	years) from five European centers were divided into high- and low-risk
	groups based on the gene signature classification and on clinical
	risk classifications. Patients were assigned to the gene signature
	low-risk group if their 5-year distant metastasis-free survival probability
	as estimated by the gene signature was greater than 90\%. Patients
	were assigned to the clinicopathologic low-risk group if their 10-year
	survival probability, as estimated by Adjuvant! software, was greater
	than 88\% (for estrogen receptor [ER]-positive patients) or 92\% (for
	ER-negative patients). Hazard ratios (HRs) were estimated to compare
	time to distant metastases, disease-free survival, and overall survival
	in high- versus low-risk groups. RESULTS: The 70-gene signature outperformed
	the clinicopathologic risk assessment in predicting all endpoints.
	For time to distant metastases, the gene signature yielded HR = 2.32
	(95\% confidence interval [CI] = 1.35 to 4.00) without adjustment
	for clinical risk and hazard ratios ranging from 2.13 to 2.15 after
	adjustment for various estimates of clinical risk; clinicopathologic
	risk using Adjuvant! software yielded an unadjusted HR = 1.68 (95\%
	CI = 0.92 to 3.07). For overall survival, the gene signature yielded
	an unadjusted HR = 2.79 (95\% CI = 1.60 to 4.87) and adjusted hazard
	ratios ranging from 2.63 to 2.89; clinicopathologic risk yielded
	an unadjusted HR = 1.67 (95\% CI = 0.93 to 2.98). For patients in
	the gene signature high-risk group, 10-year overall survival was
	0.69 for patients in both the low- and high-clinical risk groups;
	for patients in the gene signature low-risk group, the 10-year survival
	rates were 0.88 and 0.89, respectively. CONCLUSIONS: The 70-gene
	signature adds independent prognostic information to clinicopathologic
	risk assessment for patients with early breast cancer.},
	Author = {Buyse, M. and Loi, S. and van't Veer, L. and Viale, G. and Delorenzi, M. and Glas, A. M. and d'Assignies, M. S. and Bergh, J. and Lidereau, R. and Ellis, P. and Harris, A. and Bogaerts, J. and Therasse, P. and Floore, A. and Amakrane, M. and Piette, F. and Rutgers, E. and Sotiriou, C. and Cardoso, F. and Piccart, M. J.},
	Date = {Sep 6},
	Journal = {J Natl Cancer Inst},
	Keywords = {Adult Breast Neoplasms/*genetics/pathology Disease-Free Survival Europe Female Follow-Up Studies *Gene Expression Profiling Humans Lymphatic Metastasis Middle Aged Neoplasm Staging Odds Ratio Oligonucleotide Array Sequence Analysis Predictive Value of Tests Prognosis ROC Curve Reproducibility of Results Risk Assessment Risk Factors Sensitivity and Specificity Survival Analysis Tumor Markers, Biological/*genetics},
	Note = {1460-2105 (Electronic) Journal Article Multicenter Study Research Support, Non-U.S. Gov't Validation Studies},
	Number = {17},
	Owner = {lmarchionni},
	Pages = {1183--92},
	Timestamp = {2007.12.12},
	Title = {Validation and clinical utility of a 70-gene prognostic signature for women with node-negative breast cancer},
	Url = {http://www.ncbi.nlm.nih.gov/entrez/query.fcgi?cmd=Retrieve&db=PubMed&dopt=Citation&list_uids=16954471},
	Volume = {98},
	Year = {2006},
	Bdsk-Url-1 = {http://www.ncbi.nlm.nih.gov/entrez/query.fcgi?cmd=Retrieve&db=PubMed&dopt=Citation&list_uids=16954471}}

@article{Geman2004,
	Abstract = {We present a new approach to molecular classification based on mRNA
	comparisons. Our method, referred to as the top-scoring pair(s) (TSP)
	classifier, is motivated by current technical and practical limitations
	in using gene expression microarray data for class prediction, for
	example to detect disease, identify tumors or predict treatment response.
	Accurate statistical inference from such data is difficult due to
	the small number of observations, typically tens, relative to the
	large number of genes, typically thousands. Moreover, conventional
	methods from machine learning lead to decisions which are usually
	very difficult to interpret in simple or biologically meaningful
	terms. In contrast, the TSP classifier provides decision rules which
	i) involve very few genes and only relative expression values (e.g.,
	comparing the mRNA counts within a single pair of genes); ii) are
	both accurate and transparent; and iii) provide specific hypotheses
	for follow-up studies. In particular, the TSP classifier achieves
	prediction rates with standard cancer data that are as high as those
	of previous studies which use considerably more genes and complex
	procedures. Finally, the TSP classifier is parameter-free, thus avoiding
	the type of over-fitting and inflated estimates of performance that
	result when all aspects of learning a predictor are not properly
	cross-validated.},
	Author = {Donald Geman and Christian d'Avignon and Daniel Q Naiman and Raimond L Winslow},
	Doi = {10.2202/1544-6115.1071},
	Institution = {Center for Cardiovascular Bioinformatics and Modeling, Whitaker Biomedical Engineering Institute and Department of Applied Mathematics and Statistics, Johns Hopkins University, USA. ge-man@jhu.edu},
	Journal = {Stat Appl Genet Mol Biol},
	Owner = {marchion},
	Pages = {Article19},
	Pmid = {16646797},
	Timestamp = {2009.04.24},
	Title = {Classifying gene expression profiles from pairwise mRNA comparisons.},
	Url = {http://dx.doi.org/10.2202/1544-6115.1071},
	Volume = {3},
	Year = {2004},
	Bdsk-Url-1 = {http://dx.doi.org/10.2202/1544-6115.1071}}

@article{Glas2006,
	Abstract = {BACKGROUND: A 70-gene tumor expression profile was established as
	a powerful predictor of disease outcome in young breast cancer patients.
	This profile, however, was generated on microarrays containing 25,000
	60-mer oligonucleotides that are not designed for processing of many
	samples on a routine basis. RESULTS: To facilitate its use in a diagnostic
	setting, the 70-gene prognosis profile was translated into a customized
	microarray (MammaPrint) containing a reduced set of 1,900 probes
	suitable for high throughput processing. RNA of 162 patient samples
	from two previous studies was subjected to hybridization to this
	custom array to validate the prognostic value. Classification results
	obtained from the original analysis were then compared to those generated
	using the algorithms based on the custom microarray and showed an
	extremely high correlation of prognosis prediction between the original
	data and those generated using the custom mini-array (p < 0.0001).
	CONCLUSION: In this report we demonstrate for the first time that
	microarray technology can be used as a reliable diagnostic tool.
	The data clearly demonstrate the reproducibility and robustness of
	the small custom-made microarray. The array is therefore an excellent
	tool to predict outcome of disease in breast cancer patients.},
	Author = {Glas, A. M. and Floore, A. and Delahaye, L. J. and Witteveen, A. T. and Pover, R. C. and Bakx, N. and Lahti-Domenici, J. S. and Bruinsma, T. J. and Warmoes, M. O. and Bernards, R. and Wessels, L. F. and Van't Veer, L. J.},
	Journal = {BMC Genomics},
	Keywords = {Breast Neoplasms/*diagnosis/genetics Female Gene Expression Profiling/*methods Humans Kaplan-Meiers Estimate Middle Aged Oligonucleotide Array Sequence Analysis/*methods Prognosis Reproducibility of Results Sensitivity and Specificity Tumor Markers, Biological/genetics},
	Note = {1471-2164 (Electronic) Journal Article Research Support, Non-U.S. Gov't},
	Owner = {lmarchionni},
	Pages = {278},
	Timestamp = {2007.12.12},
	Title = {Converting a breast cancer microarray signature into a high-throughput diagnostic test},
	Url = {http://www.ncbi.nlm.nih.gov/entrez/query.fcgi?cmd=Retrieve&db=PubMed&dopt=Citation&list_uids=17074082},
	Volume = {7},
	Year = {2006},
	Bdsk-Url-1 = {http://www.ncbi.nlm.nih.gov/entrez/query.fcgi?cmd=Retrieve&db=PubMed&dopt=Citation&list_uids=17074082}}

@article{Huang:2012cj,
	Author = {Huang, Tai-Chung and Sahasrabuddhe, Nandini A and Kim, Min-Sik and Getnet, Derese and Yang, Yi and Peterson, Jonathan M and Ghosh, Bidyut and Chaerkady, Raghothama and Leach, Steven D and Marchionni, Luigi and Wong, G William and Pandey, Akhilesh},
	Journal = {Journal of proteome research},
	Month = feb,
	Owner = {marchion},
	Timestamp = {2012.03.22},
	Title = {{Regulation of Lipid Metabolism by Dicer Revealed through SILAC Mice.}},
	Year = {2012}}

@article{Leek2009,
	Abstract = {Top scoring pairs (TSPs) are pairs of genes whose relative rankings
	can be used to accurately classify individuals into one of two classes.
	TSPs have two main advantages over many standard classifiers used
	in gene expression studies: (i) a TSP is based on only two genes,
	which leads to easily interpretable and inexpensive diagnostic tests
	and (ii) TSP classifiers are based on gene rankings, so they are
	more robust to variation in technical factors or normalization than
	classifiers based on expression levels of individual genes. Here
	I describe the R package, tspair, which can be used to quickly identify
	and assess TSP classifiers for gene expression data. Availability:
	The R package tspair is freely available from Bioconductor: http://www.bioconductor.org.},
	Author = {Jeffrey T Leek},
	Doi = {10.1093/bioinformatics/btp126},
	Institution = {Department of Oncology, Johns Hopkins School of Medicine, Baltimore, MD 21287, USA. jtleek@jhu.edu},
	Journal = {Bioinformatics},
	Keywords = {Algorithms; Computational Biology, methods; Gene Expression Profiling, methods; Software},
	Month = {May},
	Number = {9},
	Owner = {marchion},
	Pages = {1203--1204},
	Pii = {btp126},
	Pmid = {19276151},
	Timestamp = {2009.08.28},
	Title = {The tspair package for finding top scoring pair classifiers in R.},
	Url = {http://dx.doi.org/10.1093/bioinformatics/btp126},
	Volume = {25},
	Year = {2009},
	Bdsk-Url-1 = {http://dx.doi.org/10.1093/bioinformatics/btp126}}

@article{Lin2009,
	Abstract = {ABSTRACT: BACKGROUND: A major challenge in computational biology is
	to extract knowledge about the genetic nature of disease from high-throughput
	data. However, an important obstacle to both biological understanding
	and clinical applications is the "black box" nature of the decision
	rules provided by most machine learning approaches, which usually
	involve many genes combined in a highly complex fashion. Achieving
	biologically relevant results argues for a different strategy. A
	promising alternative is to base prediction entirely upon the relative
	expression ordering of a small number of genes. RESULTS: We present
	a three-gene version of "relative expression analysis" (RXA), a rigorous
	and systematic comparison with earlier approaches in a variety of
	cancer studies, a clinically relevant application to predicting germline
	BRCA1 mutations in breast cancer and a cross-study validation for
	predicting ER status. In the BRCA1 study, RXA yields high accuracy
	with a simple decision rule: in tumors carrying mutations, the expression
	of a "reference gene" falls between the expression of two differentially
	expressed genes, PPP1CB and RNF14. An analysis of the protein-protein
	interactions among the triplet of genes and BRCA1 suggests that the
	classifier has a biological foundation. CONCLUSIONS: RXA has the
	potential to identify genomic "marker interactions" with plausible
	biological interpretation and direct clinical applicability. It provides
	a general framework for understanding the roles of the genes involved
	in decision rules, as illustrated for the difficult and clinically
	relevant problem of identifying BRCA1 mutation carriers.},
	Author = {Xue Lin and Bahman Asfari and Luigi Marchionni and Leslie Cope and Giovanni Parmigiani and Daniel Naiman and Donald Geman},
	Doi = {10.1186/1471-2105-10-256},
	Journal = {BMC Bioinformatics},
	Month = {Aug},
	Number = {1},
	Owner = {marchion},
	Pages = {256},
	Pii = {1471-2105-10-256},
	Pmid = {19695104},
	Timestamp = {2009.08.28},
	Title = {The ordering of expression among a few genes can provide simple cancer biomarkers and signal BRCA1 mutations.},
	Url = {http://dx.doi.org/10.1186/1471-2105-10-256},
	Volume = {10},
	Year = {2009},
	Bdsk-Url-1 = {http://dx.doi.org/10.1186/1471-2105-10-256}}

@article{Marchionni2007b,
	Abstract = {OBJECTIVES: To assess the evidence that three marketed gene expression-based
	assays improve prognostic accuracy, treatment choice, and health
	outcomes in women diagnosed with early stage breast cancer. REVIEW
	METHODS: We evaluated the evidence for three gene expression assays
	on the market; Oncotype DX, MammaPrint and the Breast Cancer Profiling
	(BCP or H/I ratio) test, and for gene expression signatures underlying
	the assays. We sought evidence on: analytic performance of tests,
	clinical validity (i.e., prognostic accuracy and discrimination),
	clinical utility (i.e., prediction of treatment benefit), harms,
	impact on clinical decision making and health care costs. RESULTS:
	Few papers were found on the analytic validity of the Oncotype DX
	and MammaPrint tests, but these showed reasonable within-laboratory
	replicability. Pre-analytic issues related to sample storage and
	preparation may play a larger role than within-laboratory variation.
	For clinical validity, studies differed according to whether they
	examined the actual test that is currently being offered to patients
	or the underlying gene signature. Almost all of the Oncotype DX evidence
	was for the marketed test, the strongest validation study being from
	one arm of a randomized controlled trial (NSABP-14) with a clinically
	homogeneous population. This study showed that the test, added in
	a clinically meaningful manner to standard prognostic indices. The
	MammaPrint signature and test itself was examined in studies with
	clinically heterogeneous populations (e.g., mix of ER positivity
	and tamoxifen treatment) and showed a clinically relevant separation
	of patients into risk categories, but it was not clear exactly how
	many predictions would be shifted across decision thresholds if this
	were used in combination with traditional indices. The BCP test itself
	was examined in one study, and the signature was tested in a variety
	of formulations in several studies. One randomized controlled trial
	provided high quality retrospective evidence of the clinical utility
	of Oncotype DX to predict chemotherapy treatment benefit, but evidence
	for clinical utility was not found for MammaPrint or the H/I ratio.
	Three decision analyses examined the cost-effectiveness of breast
	cancer gene expression assays, and overall were inconclusive. CONCLUSIONS:
	Oncotype DX is furthest along the validation pathway, with strong
	retrospective evidence that it predicts distant spread and chemotherapy
	benefit to a clinically relevant extent over standard predictors,
	in a well-defined clinical subgroup with clear treatment implications.
	The evidence for clinical implications of using MammaPrint was not
	as clear as with Oncotype DX, and the ability to predict chemotherapy
	benefit does not yet exist. The H/I ratio test requires further validation.
	For all tests, the relationship of predicted to observed risk in
	different populations still needs further study, as does their incremental
	contribution, optimal implementation, and relevance to patients on
	current therapies.},
	Author = {Luigi Marchionni and Renee F Wilson and Spyridon S Marinopoulos and Antonio C Wolff and Giovanni Parmigiani and Eric B Bass and Steven N Goodman},
	Journal = {Evid Rep Technol Assess (Full Rep)},
	Keywords = {Analysis, Adult, Breast Neoplasms, Female, Gene Expression Profiling, Humans, Microarray, Middle Aged, Prognosis, Reverse Transcriptase Polymerase Chain Reaction, Treatment Outcome, 18457476},
	Month = {Dec},
	Number = {160},
	Owner = {lmarchionni},
	Pages = {1--105},
	Pmid = {18457476},
	Timestamp = {2008.09.20},
	Title = {Impact of gene expression profiling tests on breast cancer outcomes.},
	Year = {2007}}

@article{Marchionni2008a,
	Abstract = {BACKGROUND: Three gene expression-based prognostic breast cancer tests
	have been licensed for use. PURPOSE: To summarize evidence on the
	validity and utility of 3 gene expression-based prognostic breast
	cancer tests: Oncotype DX (Genomic Health, Redwood City, California),
	MammaPrint (Agendia BV, Amsterdam, the Netherlands), and H/I (AvariaDX,
	Carlsbad, California). DATA SOURCES: MEDLINE, EMBASE, and Cochrane
	databases (from 1990 through January 2007), Web sites of test manufacturers,
	and discussion with the manufacturers. STUDY SELECTION: Original
	data studies published in English that addressed prognostic accuracy
	and discrimination or treatment benefit prediction of any of the
	3 tests in women with breast cancer. DATA EXTRACTION: Information
	was extracted about the clinical characteristics of the study population
	(particularly clinical and therapeutic homogeneity), tumor characteristics,
	and whether the marketed test or underlying signature was evaluated.
	DATA SYNTHESIS: The tests are based on distinct gene lists, using
	2 different technologies. Overall, the body of evidence showed that
	this new generation of tests may improve prognostic and therapeutic
	prediction, but the tests are at different stages of development.
	Evidence shows that the tests offer clinically relevant, improved
	risk stratification over standard predictors. Oncotype DX has the
	strongest evidence, closely followed by MammaPrint and H/I (which
	is still maturing). LIMITATIONS: For all tests, the relationship
	of predicted to observed risk in different populations and their
	incremental contribution over conventional predictors, optimal implementation,
	and relevance to patients receiving current therapies need further
	study. CONCLUSION: Gene expression technologies show great promise
	to improve predictions of prognosis and treatment benefit for women
	with early-stage breast cancer. More information is needed on the
	extent of improvement in prediction, characteristics of women in
	whom the tests should be used, and how best to incorporate test results
	into decision making about breast cancer treatment.},
	Author = {Luigi Marchionni and Renee F Wilson and Antonio C Wolff and Spyridon Marinopoulos and Giovanni Parmigiani and Eric B Bass and Steven N Goodman},
	Journal = {Ann Intern Med},
	Keywords = {18252678},
	Month = {Mar},
	Number = {5},
	Owner = {lmarchionni},
	Pages = {358--369},
	Pii = {0000605-200803040-00208},
	Pmid = {18252678},
	Timestamp = {2008.03.10},
	Title = {Systematic review: gene expression profiling assays in early-stage breast cancer.},
	Volume = {148},
	Year = {2008}}

@article{Peng2011,
	Abstract = {Computational science has led to exciting new developments, but the
	nature of the work has exposed limitations in our ability to evaluate
	published findings. Reproducibility has the potential to serve as
	a minimum standard for judging scientific claims when full independent
	replication of a study is not possible.},
	Author = {Roger D Peng},
	Doi = {10.1126/science.1213847},
	Institution = {Department of Biostatistics, Johns Hopkins Bloomberg School of Public Health, Baltimore, MD 21205, USA. rpeng@jhsph.edu},
	Journal = {Science},
	Keywords = {Biomedical Research, standards; Biostatistics; Computational Biology; Computers; Editorial Policies; Publishing; Reproducibility of Results; Research, standards},
	Language = {eng},
	Medline-Pst = {ppublish},
	Month = {Dec},
	Number = {6060},
	Owner = {marchion},
	Pages = {1226--1227},
	Pii = {334/6060/1226},
	Pmid = {22144613},
	Timestamp = {2012.02.13},
	Title = {Reproducible research in computational science.},
	Url = {http://dx.doi.org/10.1126/science.1213847},
	Volume = {334},
	Year = {2011},
	Bdsk-Url-1 = {http://dx.doi.org/10.1126/science.1213847}}

@article{Ravdin2001a,
	Abstract = {The goal of the computer program Adjuvant! is to allow health professionals
	and their patients with early breast cancer to make more informed
	decisions about adjuvant therapy.Actuarial analysis was used to project
	outcomes of patients with and without adjuvant therapy based on estimates
	of prognosis largely derived from Surveillance, Epidemiology, and
	End-Results data and estimates of the efficacy of adjuvant therapy
	based on the 1998 overviews of randomized trials of adjuvant therapy.
	These estimates can be refined using the Prognostic Factor Impact
	Calculator, which uses a Bayesian method to make adjustments based
	on relative risks conferred and prevalence of positive test results.From
	the entries of patient information (age, menopausal status, comorbidity
	estimate) and tumor staging and characteristics (tumor size, number
	of positive axillary nodes, estrogen receptor status), baseline prognostic
	estimates are made. Estimates for the efficacy of endocrine therapy
	(5 years of tamoxifen) and of polychemotherapy (cyclophosphamide/methotrexate/fluorouracil-like
	regimens, or anthracycline-based therapy, or therapy based on both
	an anthracycline and a taxane) can then be used to project outcomes
	presented in both numerical and graphical formats. Outcomes for overall
	survival and disease-free survival and the improvement seen in clinical
	trials, are reasonably modeled by Adjuvant!, although an ideal validation
	for all patient subsets with all treatment options is not possible.
	Additional speculative estimates of years of remaining life expectancy
	and long-term survival curves can also be produced. Help files supply
	general information about breast cancer. The program's Internet links
	supply national treatment guidelines, cooperative group trial options,
	and other related information.The computer program Adjuvant! can
	play practical and educational roles in clinical settings.},
	Author = {P. M. Ravdin and L. A. Siminoff and G. J. Davis and M. B. Mercer and J. Hewlett and N. Gerson and H. L. Parker},
	Institution = {Division of Oncology, University of Texas Health Sciences Center, San Antonio, TX 78284, USA. pravdin@swog.org},
	Journal = {J Clin Oncol},
	Keywords = {Actuarial Analysis; Breast Neoplasms, mortality/therapy; Chemotherapy, Adjuvant; Decision Making; Female; Humans; Prognosis; Software; Survival Analysis},
	Language = {eng},
	Medline-Pst = {ppublish},
	Month = {Feb},
	Number = {4},
	Owner = {marchion},
	Pages = {980--991},
	Pmid = {11181660},
	Timestamp = {2012.03.02},
	Title = {Computer program to assist in making decisions about adjuvant therapy for women with early breast cancer.},
	Volume = {19},
	Year = {2001}}

@article{Robin2011,
	Abstract = {Receiver operating characteristic (ROC) curves are useful tools to
	evaluate classifiers in biomedical and bioinformatics applications.
	However, conclusions are often reached through inconsistent use or
	insufficient statistical analysis. To support researchers in their
	ROC curves analysis we developed pROC, a package for R and S+ that
	contains a set of tools displaying, analyzing, smoothing and comparing
	ROC curves in a user-friendly, object-oriented and flexible interface.With
	data previously imported into the R or S+ environment, the pROC package
	builds ROC curves and includes functions for computing confidence
	intervals, statistical tests for comparing total or partial area
	under the curve or the operating points of different classifiers,
	and methods for smoothing ROC curves. Intermediary and final results
	are visualised in user-friendly interfaces. A case study based on
	published clinical and biomarker data shows how to perform a typical
	ROC analysis with pROC.pROC is a package for R and S+ specifically
	dedicated to ROC analysis. It proposes multiple statistical tests
	to compare ROC curves, and in particular partial areas under the
	curve, allowing proper ROC interpretation. pROC is available in two
	versions: in the R programming language or with a graphical user
	interface in the S+ statistical software. It is accessible at http://expasy.org/tools/pROC/
	under the GNU General Public License. It is also distributed through
	the CRAN and CSAN public repositories, facilitating its installation.},
	Author = {Xavier Robin and Natacha Turck and Alexandre Hainard and Natalia Tiberti and Fr{\'e}d{\'e}rique Lisacek and Jean-Charles Sanchez and Markus M{\"u}ller},
	Doi = {10.1186/1471-2105-12-77},
	Institution = {Biomedical Proteomics Research Group, Department of Structural Biology and Bioinformatics, Medical University Centre, Geneva, Switzerland. Xavier.Robin@unige.ch},
	Journal = {BMC Bioinformatics},
	Keywords = {Biological Markers, analysis; Computational Biology, methods; Confidence Intervals; Data Interpretation, Statistical; Humans; Programming Languages; ROC Curve; Software},
	Language = {eng},
	Medline-Pst = {epublish},
	Owner = {marchion},
	Pages = {77},
	Pii = {1471-2105-12-77},
	Pmid = {21414208},
	Timestamp = {2012.03.27},
	Title = {pROC: an open-source package for R and S+ to analyze and compare ROC curves.},
	Url = {http://dx.doi.org/10.1186/1471-2105-12-77},
	Volume = {12},
	Year = {2011},
	Bdsk-Url-1 = {http://dx.doi.org/10.1186/1471-2105-12-77}}

@article{Troyanskaya2001,
	__Markedentry = {[marchion]},
	Abstract = {MOTIVATION: Gene expression microarray experiments can generate data
	sets with multiple missing expression values. Unfortunately, many
	algorithms for gene expression analysis require a complete matrix
	of gene array values as input. For example, methods such as hierarchical
	clustering and K-means clustering are not robust to missing data,
	and may lose effectiveness even with a few missing values. Methods
	for imputing missing data are needed, therefore, to minimize the
	effect of incomplete data sets on analyses, and to increase the range
	of data sets to which these algorithms can be applied. In this report,
	we investigate automated methods for estimating missing data. RESULTS:
	We present a comparative study of several methods for the estimation
	of missing values in gene microarray data. We implemented and evaluated
	three methods: a Singular Value Decomposition (SVD) based method
	(SVDimpute), weighted K-nearest neighbors (KNNimpute), and row average.
	We evaluated the methods using a variety of parameter settings and
	over different real data sets, and assessed the robustness of the
	imputation methods to the amount of missing data over the range of
	1--20\% missing values. We show that KNNimpute appears to provide
	a more robust and sensitive method for missing value estimation than
	SVDimpute, and both SVDimpute and KNNimpute surpass the commonly
	used row average method (as well as filling missing values with zeros).
	We report results of the comparative experiments and provide recommendations
	and tools for accurate estimation of missing microarray data under
	a variety of conditions.},
	Author = {O. Troyanskaya and M. Cantor and G. Sherlock and P. Brown and T. Hastie and R. Tibshirani and D. Botstein and R. B. Altman},
	Institution = {Stanford Medical Informatics Stanford University School of Medicine, Stanford, CA, USA.},
	Journal = {Bioinformatics},
	Keywords = {Algorithms; Cell Cycle, genetics; Cluster Analysis; Data Display; Data Interpretation, Statistical; Gene Expression; Mathematical Computing; Multigene Family; Oligonucleotide Array Sequence Analysis, statistics /&/ numerical data; Saccharomyces cerevisiae, genetics; Sensitivity and Specificity; Software},
	Language = {eng},
	Medline-Pst = {ppublish},
	Month = {Jun},
	Number = {6},
	Owner = {marchion},
	Pages = {520--525},
	Pmid = {11395428},
	Timestamp = {2012.02.08},
	Title = {Missing value estimation methods for DNA microarrays.},
	Volume = {17},
	Year = {2001}}

@article{Vijver2002,
	Abstract = {BACKGROUND: A more accurate means of prognostication in breast cancer
	will improve the selection of patients for adjuvant systemic therapy.
	METHODS: Using microarray analysis to evaluate our previously established
	70-gene prognosis profile, we classified a series of 295 consecutive
	patients with primary breast carcinomas as having a gene-expression
	signature associated with either a poor prognosis or a good prognosis.
	All patients had stage I or II breast cancer and were younger than
	53 years old; 151 had lymph-node-negative disease, and 144 had lymph-node-positive
	disease. We evaluated the predictive power of the prognosis profile
	using univariable and multivariable statistical analyses. RESULTS:
	Among the 295 patients, 180 had a poor-prognosis signature and 115
	had a good-prognosis signature, and the mean (+/-SE) overall 10-year
	survival rates were 54.6+/-4.4 percent and 94.5+/-2.6 percent, respectively.
	At 10 years, the probability of remaining free of distant metastases
	was 50.6+/-4.5 percent in the group with a poor-prognosis signature
	and 85.2+/-4.3 percent in the group with a good-prognosis signature.
	The estimated hazard ratio for distant metastases in the group with
	a poor-prognosis signature, as compared with the group with the good-prognosis
	signature, was 5.1 (95 percent confidence interval, 2.9 to 9.0; P<0.001).
	This ratio remained significant when the groups were analyzed according
	to lymph-node status. Multivariable Cox regression analysis showed
	that the prognosis profile was a strong independent factor in predicting
	disease outcome. CONCLUSIONS: The gene-expression profile we studied
	is a more powerful predictor of the outcome of disease in young patients
	with breast cancer than standard systems based on clinical and histologic
	criteria.},
	Author = {van de Vijver, M. J. and He, Y. D. and van't Veer, L. J. and Dai, H. and Hart, A. A. and Voskuil, D. W. and Schreiber, G. J. and Peterse, J. L. and Roberts, C. and Marton, M. J. and Parrish, M. and Atsma, D. and Witteveen, A. and Glas, A. and Delahaye, L. and van der Velde, T. and Bartelink, H. and Rodenhuis, S. and Rutgers, E. T. and Friend, S. H. and Bernards, R.},
	Journal = {N Engl J Med},
	Keywords = {Adult Age Factors Breast Neoplasms/*genetics/mortality/pathology Cohort Studies Female *Gene Expression Profiling Humans Lymphatic Metastasis Middle Aged Multivariate Analysis Neoplasm Metastasis Oligonucleotide Array Sequence Analysis Patient Selection Prognosis Proportional Hazards Models Research Support, Non-U.S. Gov't Survival Analysis},
	Note = {1533-4406 (Electronic) Evaluation Studies Journal Article},
	Number = {25},
	Owner = {lmarchionni},
	Pages = {1999--2009},
	Timestamp = {2006.12.17},
	Title = {A gene-expression signature as a predictor of survival in breast cancer},
	Volume = {347},
	Year = {2002}}

@article{Weng2006,
	Abstract = {MOTIVATION: In microarray gene expression studies, the number of replicated
	microarrays is usually small because of cost and sample availability,
	resulting in unreliable variance estimation and thus unreliable statistical
	hypothesis tests. The unreliable variance estimation is further complicated
	by the fact that the technology-specific variance is intrinsically
	intensity-dependent. RESULTS: The Rosetta error model captures the
	variance-intensity relationship for various types of microarray technologies,
	such as single-color arrays and two-color arrays. This error model
	conservatively estimates intensity error and uses this value to stabilize
	the variance estimation. We present two commonly used error models:
	the intensity error-model for single-color microarrays and the ratio
	error model for two-color microarrays or ratios built from two single-color
	arrays. We present examples to demonstrate the strength of our error
	models in improving statistical power of microarray data analysis,
	particularly, in increasing expression detection sensitivity and
	specificity when the number of replicates is limited.},
	Author = {Lee Weng and Hongyue Dai and Yihui Zhan and Yudong He and Sergey B Stepaniants and Douglas E Bassett},
	Doi = {10.1093/bioinformatics/btl045},
	Institution = {Rosetta Inpharmatics LLC 401 Terry Avenue North, Seattle, WA 98109, USA. lee_weng@rosettabio.com},
	Journal = {Bioinformatics},
	Keywords = {Algorithms; Analysis of Variance; Computer Simulation; Data Interpretation, Statistical; Gene Expression Profiling, methods; Gene Expression, physiology; Genetic Variation; Models, Genetic; Models, Statistical; Oligonucleotide Array Sequence Analysis, methods; Reproducibility of Results; Sensitivity and Specificity},
	Language = {eng},
	Medline-Pst = {ppublish},
	Month = {May},
	Number = {9},
	Owner = {marchion},
	Pages = {1111--1121},
	Pii = {btl045},
	Pmid = {16522673},
	Timestamp = {2012.02.06},
	Title = {Rosetta error model for gene expression analysis.},
	Url = {http://dx.doi.org/10.1093/bioinformatics/btl045},
	Volume = {22},
	Year = {2006},
	Bdsk-Url-1 = {http://dx.doi.org/10.1093/bioinformatics/btl045}}
