# Supplementary material for: A simple and reproducible breast cancer prognostic test
Source: BMC Genomics. 2013 May 17;14:336. doi: 10.1186/1471-2164-14-336 (PMC3662649; doi:10.1186/1471-2164-14-336)
Supplement: Additional file 2 — The archive contains the following files: “bmc_article.bst”: BMC series bibliography style; “localFiles/contactAgendia": instructions to obtain the hybridization mapping information from Agendia; “objs/buyseEset.rda”: ExpressionSet for the Buyse cohort; “objs/glasEset.rda”: ExpressionSet for the Glas cohort; “Supplement.bib”: Bibliography in BibTex format; “Supplement.Rnw”: Rnoweb/Sweave file containing code and text used to create the “Supplement.tex” file; “Supplement.tex”: LaTeX file resulting from running the Sweave with the “Supplement.Rnw” file; All source code, data, and software packages used in the analyses are also available for download online from: http://luigimarchionni.org/breastTSP.html. [file 1471-2164-14-336-S2.gz › AdditionalData/Supplement.Rnw]

%%%%%%%%%%%%%%%%%%%%%%%%%%%%%%%%%%%%%%%%%%%%%%%%%%
%% Luigi Marchionni
%% March 27 2013
%%%%%%%%%%%%%%%%%%%%%%%%%%%%%%%%%%%%%%%%%%%%%%%%%%

%%%%%%%%%%%%%%%%%%%%%%%%%%%%%%%%%%%%%%%%%%%%%%%%%% 
%%% Begin Document
\documentclass[11pt]{article}


%%%%%%%%%%%%%%%%%%%%%%%%%%%%%%%%%%%%%%%%%%%%%%%%%% 
%%% Preamble

%% For Mathematical and other symbols 
\usepackage{latexsym, amsmath, amssymb, amsfonts, amsxtra, textcomp}

%% For graphics, figures and fonts
\usepackage{graphicx, helvet, comment, color}
\usepackage[usenames,dvipsnames]{xcolor}
\usepackage{wrapfig, subfigure, vmargin, picinpar, fancyhdr, epsfig, epstopdf}
\usepackage[T1]{fontenc}
\usepackage[utf8]{inputenc}

%% To control floats, multiple columns layout, spacing
\usepackage{float, multicol, setspace}

%% Set margins
\usepackage{geometry} 

%% Activate to begin paragraphs with an empty line
\usepackage[parfill]{parskip}

%% For bibliography and author affiliations
\usepackage[square,sort,comma,numbers]{natbib}
\usepackage{authblk}

%% For URLs formatting and to make hyperlink to html
\usepackage{url, hyperref}

%% For long table floating across pages and for page orientation
\usepackage{longtable, lscape}

%%% additional packages
\usepackage{Sweave}

%%% Sweave option
\SweaveOpts{keep.source=TRUE, prefix.string=figs/fig, prefix=TRUE}

%%% Document layout
\parindent 0in
\setpapersize{USletter}
\setmarginsrb{0.65truein}{0.5truein}{0.65truein}{0.65truein}{25pt}{5pt}{25pt}{25pt}
\setlength{\emergencystretch}{2em}


%%%%%%%%%%%%%%%%%%%%%%%%%%%%%%%%%%%%%%%%%%%%%%%%%%
%%% New commands for R stuff
\newcommand{\R}{{\texttt{R}}}
\newcommand{\Bioc}{{\texttt{Bioconductor}}}
\newcommand{\Rcode}[1]{{\texttt{#1}}}


%%%%%%%%%%%%%%%%%%%%%%%%%%%%%%%%%%%%%%%%%%%%%%%%%%
%%% Controlling Sweave and make a fancy output
\DefineVerbatimEnvironment{Sinput}{Verbatim}{xleftmargin=1em,fontshape=sl,formatcom=\color{MidnightBlue}, fontsize=\footnotesize}
%\DefineVerbatimEnvironment{Sinput}{Verbatim} {xleftmargin=1em}
\DefineVerbatimEnvironment{Soutput}{Verbatim}{xleftmargin=1em,fontshape=sl,formatcom=\color{OliveGreen}, fontsize=\footnotesize}
%\DefineVerbatimEnvironment{Soutput}{Verbatim}{xleftmargin=1em}
\DefineVerbatimEnvironment{Scode}{Verbatim}{xleftmargin=1em,fontshape=sl,formatcom=\color{BrickRed}, fontsize=\footnotesize}
%\DefineVerbatimEnvironment{Scode}{Verbatim}{xleftmargin=1em}
\fvset{listparameters={\setlength{\topsep}{0pt}}}
\renewenvironment{Schunk}{\vspace{\topsep}}{\vspace{\topsep}}
\renewenvironment{Schunk}{\small}


%%%%%%%%%%%%%%%%%%%%%%%%%%%%%%%%%%%%%%%%%%%%%%%%%% 
%%%%%%%%%%%%%%%%%%%%%%%%%%%%%%%%%%%%%%%%%%%%%%%%%% 
%%% Title
\title{{\bf Supplemental Data}\\``A simple and reproducible breast cancer prognostic test''}


%%%%%%%%%%%%%%%%%%%%%%%%%%%%%%%%%%%%%%%%%%%%%%%%%%
%%% Authors and Affiliations
\author[1]{Luigi Marchionni}
\author[4]{Bahman Afsari}
\author[3,4]{Donald Geman}
\author[2]{Jeffrey T. Leek}

\affil[1]{The Sidney Kimmel Comprehensive Cancer Center, Johns Hopkins University School of Medicine}
\affil[2]{Department of Biostatistics, Johns Hopkins Bloomberg School of Public Health}
\affil[3]{Institute for Computational Medicine, Johns Hopkins University}
\affil[4]{Department of Applied Mathematics and Statistics, Johns Hopkins University}


%%%%%%%%%%%%%%%%%%%%%%%%%%%%%%%%%%%%%%%%%%%%%%%%%%
%%% Document
\begin{document}

%%% Set spacing
\singlespacing

%%% Make title
\maketitle

%%%Make the list of contents
\tableofcontents

%%%Make the list of figures and tables
\listoftables
\listoffigures


%%%%%%%%%%%%%%%%%%%%%%%%%%%%%%%%%%%%%%%%%%%%%%%%%%
\newpage

<<cache, eval=TRUE, echo=FALSE, cache=FALSE>>=
###cacheSweave directory
if (! file.exists("./cacheSweave") ) {
	dir.create("./cacheSweave")
}
setCacheDir("cacheSweave")
###figs directory
if (! file.exists("./figs") ) {
	dir.create("./figs")
}
###objs directory
if (! file.exists("./objs") ) {
	dir.create("./objs")
}
@ 

<<start, eval=TRUE, echo=FALSE, cache=FALSE>>=
###Options
options(width=85)
options(continue=" ")
rm(list=ls())
myDate <- format(Sys.Date(), "%b %d, %Y")
###Require libraries
require(Biobase)
require(caret)
require(e1071)
require(switchBox)
require(mammaPrintData)
require(seventyGeneData)
require(org.Hs.eg.db)
require(MLInterfaces)
require(pamr)
require(impute)
require(xtable)
require(survival)
require(pROC)
require(gplots)
require(lsa)
@ 


%%%%%%%%%%%%%%%%%%%%%%%%%%%%%%%%%%%%%%%%%%%%%%%%%% 
%%%%%%%%%%%%%%%%%%%%%%%%%%%%%%%%%%%%%%%%%%%%%%%%%%
\section{Overview}

In the present study we analyzed the expression of the genes constituting the
70-gene breast cancer prognostic signature \cite{vant2002,Vijver2002},
as implemented in the MammaPrint assay \cite{Glas2006,Buyse2006}, 
to develop novel and simple prognostic predictors based on the 
Top-Scoring-Pair (TSP) algorithm \cite{Geman2004,Leek2009}.
In compliance to recently suggested policies for reproducible research 
in computational science \cite{Peng2011}, this document contains the 
complete {\R} code used to:
\begin{enumerate} 
  \item Download and install the data sets used in the manuscript:
    \begin{enumerate} 
      \item the Glas data set (ArrayExpress \cite{Brazma2003} ``E-TABM-115''),
        analyzed on the 1.9k MammaPrint array combining the two original cohorts above;
      \item the Buyse data set (ArrayExpress  ``E-TABM-77''), a multicenter validation cohort 
        analyzed on the 1.9k MammaPrint array;
      \item the original van't Veer data set, analyzed on the two-colors Agilent/Rosetta 24k array;
      \item the orignal Vand de Vijver data set, analyzed on the two-colors Agilent/Rosetta 24k array;
      \end{enumerate}    
    \item Pre-process and normalize all gene expression data as necessary;
  \item Obtain the 70-gene list used to implement the MammaPrint assay;
  \item Analyze the data using the Top-Scoring-Pair (TSP) and 
    the {\em k}-TSP algorithms \cite{Geman2004,Leek2009}.
\end{enumerate}    

For a compete review of these breast cancer studies see 
Marchionni et al  \cite{Marchionni2007b,Marchionni2008a}.
The complete {\R} code, the libraries used to perform 
all analyses,  and the Sweave file used to produce this
document are available from the website accompanying this manuscript 
(\url{http://luigimarchionni.org/breastTSP.html}).


%%%%%%%%%%%%%%%%%%%%%%%%%%%%%%%%%%%%%%%%%%%%%%%%%% 
%%%%%%%%%%%%%%%%%%%%%%%%%%%%%%%%%%%%%%%%%%%%%%%%%%
\section{{\R}-{\Bioc} analytical packages}

The following {\R} packages were used to perform our analyses
and produce this vignette:
\begin{itemize}
  \item \Rcode{switchBox}: a library that implements the methods and classes 
    necessary to perform the {\em k}-TSP classification \cite{Geman2004,Leek2009}.
    This package can be currently obtained from the website accompanying this manuscript
    (\url{http://luigimarchionni.org/breastTSP.html}), and will be also available
    with the next {\Bioc} release;
  \item \Rcode{survival}: this package implements classes and methods 
    to perform  survival analysis, and it is part of the base {\R} installation;
  \item \Rcode{impute}: this library implements several methods to impute 
    missing values in gene expression matrices \cite{Troyanskaya2001},
    and can be obtained from {\Bioc};
  \item \Rcode{MLInterfaces}: this package provides a uniform interface 
    to the many classification functions available in {\R}
    and can be obtained from {\Bioc};
  \item \Rcode{pamr}: this library provides an {\R} implementation
    of the Prediction Analysis for Microarray method described by Tibshirani
    et al \cite{Tibshirani:2002fk} and can be obtained from {\Bioc};
  \item \Rcode{org.Hs.eg.db}: this library contains \textit{Homo sapiens}
    gene annotation and can be obtained from {\Bioc};
  \item \Rcode{pROC}: this package implements classes methods 
    to perform Receiver Operator Curve (ROC) analysis \cite{Robin2011}, 
    and can be obtained from \texttt{CRAN};
  \item \Rcode{caret}: this library implements miscellaneous functions 
    for training and plotting classification and regression models, 
    and can be obtained from \texttt{CRAN};
  \item \Rcode{xtable}: this package allows to output nicely formatted tables
    in \LaTeX and can be obtained from \texttt{CRAN};
  \item \Rcode{e1071}: this package contains miscellaneous statistial and graphical
    functions required by the \Rcode{caret} package
    and can be obtained from \texttt{CRAN};
  \item \Rcode{gplots}: this library contains the \Rcode{read.xls} 
    function enabling to directly read excel spreadsheet into 
    an \R session and can be obtained from \texttt{CRAN};
  \item \Rcode{lsa}: this package contains \Rcode{cosine} function
    to compute the cosine similarity between two vectors,
    and can be obtained from \texttt{CRAN};
  \end{itemize}    

  
The chunks of {\R} code below can be used to obtain and install 
all necessary packages from \texttt{CRAN}, {\Bioc}, or the website 
repository accompanying this manuscript.

Installing from {\Bioc}:

<<getPackagesBioc, eval=TRUE, echo=TRUE, cache=FALSE>>=
###Source the biocLite.R script from Bioconductor
source("http://bioconductor.org/biocLite.R")
###Get the list of available packages
installedPckgs <- installed.packages()[,"Package"]
###Define the list of desired libraries
pckgListBIOC <- c("impute", "org.Hs.eg.db", "MLInterfaces", "pamr")
###Load the packages, install them from Bioconductor if needed
for (pckg in pckgListBIOC) {
	if (! pckg %in% installedPckgs) biocLite(pckg)
	require(pckg, character.only=TRUE)
}
@ 


Installing from \texttt{CRAN}:

<<getPackagesCRAN, eval=TRUE, echo=TRUE, cache=FALSE>>=
###Define the repository
nciRepos <- "http://watson.nci.nih.gov/cran_mirror" 
###Define the list of desired libraries
pckgListCRAN <- c("pROC", "caret", "xtable", "gplots", "e1071", "lsa")
###Load the packages, install them from CRAN if needed
for (pckg in pckgListCRAN) {
	if (! pckg %in% installedPckgs) install.packages(pckg, repos=nciRepos)
	require(pckg, character.only=TRUE)
}
@


Installing from the manuscript website:

<<getPackagesMINE, eval=TRUE, echo=TRUE, cache=FALSE>>=
###Define the repository
marchionniRepos <- "http://luigimarchionni.org/software/"
###Define the list of desired libraries
pckgListMS <- c("switchBox")
###Load the packages, install them from Marchionni's repository
for (pckg in pckgListMS) {
	if (! pckg %in% installedPckgs) install.packages(pckg, repos=marchionniRepos)
	require(pckg, character.only=TRUE)
}
@


%%%%%%%%%%%%%%%%%%%%%%%%%%%%%%%%%%%%%%%%%%%%%%%%%% 
%%%%%%%%%%%%%%%%%%%%%%%%%%%%%%%%%%%%%%%%%%%%%%%%%%
\section{Gene expression and clinical data preparation}

%%%%%%%%%%%%%%%%%%%%%%%%%%%%%%%%%%%%%%%%%%%%%%%%%% 
\subsection{The \Rcode{mammaPrintData} {\R-\Bioc} package}

The original data sets used to redevelop \cite{Glas2006} the 70-gene prognostic 
signature into the MammaPrint assays, and then to validate it \cite{Buyse2006},
can be obtained from the ArrayExpress database \cite{Brazma2003}:
\begin{itemize}
  \item \url{http://www.ebi.ac.uk/arrayexpress/experiments/E-TABM-77}
  \item \url{http://www.ebi.ac.uk/arrayexpress/experiments/E-TABM-115}
\end{itemize}    

These two gene expression series account for clinical information, microarray 
features annotation, and complete unprocessed raw gene expression data.
The pre-processed, normalized, and summarized values used by the authors 
in their studies were not included in the  ArrayExpress submission, 
hence data pre-processsing is required prior any analysis can be performed.
For our study we have therefore retrieved the E-TABM-115 and E-TABM-77 
series from ArrayExpress, and we have assembled the data 
into the \Rcode{mammaPrintData} {\R-\Bioc} package.
This {\R} library accounts for expression values, clinical information,
and microarray features annotation for the 1.9k MammaPrint microarray,
including the mapping information for the 231-gene originally associated
with patient's outcome, and for the 70-gene breast cancer progostic signature 
(see the \Rcode{mammaPrintData} package vignette for details).
Since a two-colors dye-swap design was used in these two studies
\cite{Glas2006,Buyse2006}, our experiment data {\R-\Bioc} package contains 
four \Rcode{RGList-Class} instances, two for each cohort, and two for each 
dye-swap replicate, as follows:
\begin{itemize}
  \item \Rcode{glasRGcy5}: the \Rcode{RGList-Class} instance for the 
    hybridizations of the Glas' cohort in which the information provided was associated 
    with the with Cy5 channel;
  \item \Rcode{glasRGcy3}: the \Rcode{RGList-Class} instance for the 
    hybridizations of the Glas' cohort in which the information provided was associated
    with the Cy3 channel;
  \item \Rcode{buyseRGcy5}: the \Rcode{RGList-Class} instance for the 
    hybridizations of the Buyse's cohort in which the reference RNA was labeled with Cy5;
  \item \Rcode{buyseRGcy3}: the \Rcode{RGList-Class} instance for the 
    hybridizations of the Buyse's cohort in which the reference RNA was labeled with Cy3;
\end{itemize}    

The \Rcode{mammaPrintData} package vignette provides all the links to the original 
data sources, as well as the complete {\R} code used to assemble the \Rcode{RGList-Class}
objects contained in the package. 
This {\R}library will be made available with the next \Bioc release, 
and can be currently dowloaded and installed from the website accompanying 
this manuscript
(\url{http://luigimarchionni.org/breastTSP.html}),
as shown below:

<<getFromMyWebsite, eval=FALSE, echo=TRUE, cache=FALSE>>=
###Obtain and install the data package from the manuscript website
marchionniRepos <- "http://luigimarchionni.org/software/"
install.packages("mammaPrintData", repos=marchionniRepos)
@ 

The content of the \Rcode{mammaPrintData} {\R-\Bioc} package
is shown in Table~\ref{tab:mammaPrintDataContent}.

<<tab1, results=tex, eval=TRUE, echo=FALSE, cache=FALSE>>=
###Load the mammaPrintData library
require(mammaPrintData)
require(xtable)
###List the package content
print(xtable(data(package="mammaPrintData")$results[,c(1,3,4)],
	       caption = "The mammaPrintData package content",
	       label = "tab:mammaPrintDataContent",
	       align = "lllp{9cm}"), 
      type="latex", include.rownames=FALSE, table.placement="H",
      caption.placement="top", size="footnotesize")
@


%%%%%%%%%%%%%%%%%%%%%%%%%%%%%%%%%%%%%%%%%%%%%%%%%% 
\subsection{Glas cohort: ArrayExpress ``E-TABM-115'' series}

The data set used in the Glas study \cite{Glas2006} combined a large 
proportion of cases from the original van't Veer and Van de Vijver cohorts.
This data set was used for the implementation of the original 70-gene breast 
cancer prognostic signature into the MammaPrint assay.
In particular this cohort accounts for 162 unique breast cancer cases, 
which were analyzed using a dye-swap two-colors design,
comparing each sample against the same reference RNA 
(162 samples * 2 channels * 2 dye-swap hybridizations = 648 total data points).

<<loadGlasData, eval=TRUE, echo=TRUE, cache=FALSE>>=
###Load the Glas cohort data
data(glasRG)
###Dimensions of the RGList objects for each set of swapped hybridizations
dim(glasRGcy5)
dim(glasRGcy3)
@ 


%%%%%%%%%%%%%%%%%%%%%%%%%%%%%%%%%%%%%%%%%%%%%%%%%%
\subsubsection{Dye-swap hybridization pairs identification}

As described in details in the \Rcode{mammaPrintData} package vignette,
the phenotypic and clinical information associated with the ArrayExpress ``E-TABM-115'' 
series available on \Sexpr{print(myDate)} was incomplete. 
The SDRF annotation table, in fact, did not account for a total of 648 rows,
one for each hybridization channel as expected (162 samples for 2 channels,
for 2 replicated dye-swap hybridizations), but only for 324 rows, one for each 
hybridization result file. 
Based on this SDRF annotation table it was possible to associate the clinical 
information provided only for a half of the results files, corresponding
to one set of the dye-swap hybridization technical replicates performed.
For the second set of replicates only the reference RNA information was available.
Such phenotypic information, as it is stored in the \Rcode{RGList-class}
instances of the \Rcode{mammaPrintData} package is shown below.

<<showGlasTargets, eval=TRUE, echo=TRUE, cache=FALSE>>=
###Phenotypic information provided with the E-TABM-115 serries
colnames(glasRGcy3$targets)
@ 


The {\R} code chunk below shows the phenotypic information associated
with the first set of dye-swap hybridizations, which is stored in the
\Rcode{glasRGcy3\$targets} object, and correspond to the clinical information 
for the patients analyzed in the Glas study:

<<showGlasTargets2, eval=TRUE, echo=TRUE, cache=FALSE>>=
###Selection of column containing clinical information: i.e. overall survival
colSelection <- c("Source.Name", "Factor.Value.overall_survival", "Scan.Name")
###The phenotypic information for 4 hybridizations from the FIRST dye-swap set
head(glasRGcy3$targets[, colSelection], n=4)
@


On the contrary the {\R} code chunk below shows the phenotypic information associated
with the second set of dye-swap hybridizations, which is stored in the
\Rcode{glasRGcy5\$targets} object, and correspond to the information 
about the ``MRP'' reference RNA used in the study. 
For this reason the correspondence between patients' clinical information 
and the result files for this second set of hybridizations and is unknown.

<<showGlasTargets3, eval=TRUE, echo=TRUE, cache=FALSE>>=
###The phenotypic information for 4 hybridizations from the SECOND dye-swap set
head(glasRGcy5$targets[, colSelection], n=4)
@


In order to analyze the complete Glas data set it was necessary 
ot link together each pair of hybridization result files 
corresponding to a dye-swap pair of technical replicates.
For the present study this mapping information was kindly provided 
by Dr. Glas, the corresponding author of the original manuscript \cite{Glas2006}.

Processed gene expression data using such information
are available from the website accompanying this manuscript
(\url{http://luigimarchionni.org/breastTSP.html}).


<<readGlasMapInfo, eval=TRUE, echo=TRUE, cache=TRUE>>=
###Load the gdata library to read Excel spreadsheets
require(gdata)
###Read in mapping informaiton spreadsheet file obtained from Dr Glas
localFiles <- list.files("./localFiles/")
if ("AgendiaExeriment overview_E_TAB_115.xlsx" %in% localFiles) {
	mapInfo <- read.xls("./localFiles/AgendiaExeriment overview_E_TAB_115.xlsx",
			    header=TRUE, stringsAsFactors=FALSE)
} else {
	mapInfo <- "Obtain mapping information from Agendia or use the provided normalized data."
	print(mapInfo)
}
@ 


The chunk of {\R} output below shows an excerpt from the \Rcode{mapInfo data.frame},
in which each pair of hybridizations constituting a dye-swap pair is clearly identified.

<<showGlasMapInfo, eval=TRUE, echo=TRUE, cache=FALSE>>=	
###Dimensions of the mapping information data.frame
dim(mapInfo)	
###Show the first 4 rows of the mapping information data.frame
head(mapInfo, n=4)
@ 


The {\R} code chunk below was used to count the number of times the ``MRP'' reference RNA 
was hybridized in each channel (162 pairs of dys-swap hibridizations).

<<showGlasMapInfo2, eval=TRUE, echo=TRUE, cache=FALSE>>=
###Count channel information versus reference RNA
table(ReferenceRNAinCy3 = mapInfo$Cy3 %in% "MRP", ReferenceRNAinCy5 = mapInfo$Cy5 %in% "MRP" )	
###Two Cy5 values in "mapInfo" are equal to empty strings rather thant "MRP"
mapInfo$Cy5[ ! mapInfo$Cy3 %in% "MRP" & ! mapInfo$Cy5 %in% "MRP"]
###Assign the reference RNA "MRP" value to such empty strings
mapInfo$Cy5[ ! mapInfo$Cy3 %in% "MRP" & ! mapInfo$Cy5 %in% "MRP"] <- "MRP"
###Re-count channel information versus reference RNA
table(ReferenceRNAinCy3 = mapInfo$Cy3 %in% "MRP", ReferenceRNAinCy5 = mapInfo$Cy5 %in% "MRP" )
@ 


Using this mapping information contained in the \Rcode{mapInfo data.frame} we could eventually 
link the phenotypic information contained in the \Rcode{glasRGcy5\$targets} object
to the reference RNA information present in \Rcode{glasRGcy3\$targets} object, and viceversa, 
reconsituting a complete dye-swap pair of hybridizations, as shown below.


We first compared and counted the file names contained in the \Rcode{mapInfo}, 
\Rcode{glasRGcy3\$targets}, and Robject{glasRGcy5\$targets} objects, as follows:

<<combineGlasTargets, eval=TRUE, echo=TRUE, cache=FALSE>>=
###Compare and count the file names in mapInfo, glasRGcy3$targets, and glasRGcy5$targets
table(FirstSet=mapInfo$Hybridization %in% glasRGcy3$targets$Array.Data.File,
      SecondSet=mapInfo$Hybridization %in% glasRGcy5$targets$Array.Data.File)
@ 


We then combined the dye-swap mapping information with the phenotypic information 
for both the {\bf first} and {\bf second} sets of hybridizations, as follows:

<<combineGlasTargets2, eval=TRUE, echo=TRUE, cache=TRUE>>=
###Combine mapInfo and phenotypic information for the FIRST set of hybridizations
newTargetsCy3 <- merge(glasRGcy3$targets, mapInfo, sort=FALSE, 
		       by.x="Array.Data.File", by.y="Hybridization")
###Combine mapInfo and phenotypic information for the SECONDset of hybridizations
newTargetsCy5 <- merge(glasRGcy5$targets, mapInfo, sort=FALSE, 
		       by.x="Array.Data.File", by.y="Hybridization")
@ 


We subsequently combined together the mapped phenotypic information obtained 
from both the {\bf first} and {\bf second} sets of hybridizations, as follows:

<<combineGlasTargets3, eval=TRUE, echo=TRUE, cache=TRUE>>=
###Add phenotypic information from the FIRST to the SECOND set of hybridizations
newTargetsCy3Cy5 <- merge(newTargetsCy3, newTargetsCy5 , sort=FALSE,
			  by.x="Cy3", by.y="Cy5", suffixes=c(".Cy3", ".Cy5"))
###Add phenotypic information from the SECOND to the FIRST set of hybridizations
newTargetsCy5Cy3 <- merge(newTargetsCy5, newTargetsCy3 , sort=FALSE,
			  by.x="Cy5", by.y="Cy3", suffixes=c(".Cy5", ".Cy3"))
@ 


We hence simplified these phenotypic tables by keeping only the columns 
carrying non-redundant information, as follows:

<<combineGlasTargets4, eval=TRUE, echo=TRUE, cache=TRUE>>=
###Define a function to identify columns carrying non redundant information
keepRelevant <- function(x) length(unique(x)) >1 
###Keep only the columns carrying information: FIRST set of hybridizations
newTargetsCy3Cy5 <- newTargetsCy3Cy5[, apply(newTargetsCy3Cy5, 2, keepRelevant)]
###Keep only the columns carrying information: SECOND set of hybridizations
newTargetsCy5Cy3 <- newTargetsCy5Cy3[, apply(newTargetsCy5Cy3, 2, keepRelevant)]
@ 


We finally updated the \Rcode{RGList-Class} instances for both the {\bf first} and 
{\bf second} sets of hybridizations by adding the mapped phenotypic information, as follows:

<<combineGlasTargets5, eval=TRUE, echo=TRUE, cache=FALSE>>=
###Assign the merged object newTargetsCy3Cy5 to glasRGcy3: FIRST set of hybridizations
if (all(glasRGcy3$targets$Array.Data.File == newTargetsCy3Cy5$targets$Array.Data.File.Cy3)) {
	glasRGcy3$targets <- newTargetsCy3Cy5
	print("Updating the target information")
}
###Assign the merged object newTargetsCy5Cy3 to glasRGcy5: SECOND set of hybridizations
if (all(glasRGcy5$targets$Array.Data.File == newTargetsCy5Cy3$targets$Array.Data.File.Cy5)) {
	glasRGcy5$targets <- newTargetsCy5Cy3
	print("Updating the target information")
}
@


%%%%%%%%%%%%%%%%%%%%%%%%%%%%%%%%%%%%%%%%%%%%%%%%%% 
\subsubsection{Gene expression correction and summarization}
\label{sec:normExpr}

Once the two sets of dye-swap hybridizations were combined together,
we could finally pre-process, normalize, and summarize the gene expression 
data contained in the \Rcode{mammaPrintData} package,
as described below.
To this end we applied the ``Rosetta error model'' implemented by 
Weng et al. \cite{Weng2006}, as described in the original manuscript
by Glas and colleagues \cite{Glas2006}.
This procedure enabled to compute an overall log10 expressio ratio
for each microarray feature, using the error-weighted mean calculated 
over replicated identical probes, as implemented by Weng and colleagues 
in equation number 16, section 3.1 (``Error-weighted replication combining'' )
\cite{Weng2006}:

\begin{center}
\large
$ \overline{x} = \frac{\sum_i w_i x_i}{\sum_iw_i} $
\end{center}

Where:

\begin{center}
\large
$ w_i = \frac{1}{\sigma^2_{ x_i}} $
\end{center}

Assuming that $x_i$ is the measured log ratio, 
and $\sigma^2_{x_i}$ is the measured log ration error,
and $N$ the numbed of replicates.


In the present study the log ratio measurements and errors were directly 
extracted from the raw data files generated by the Agilent Feature Extraction 
software, and dowloaded from the ArrayExpress data base
(see vignette in the \Rcode{mammaPrintData} package for details).
The chunk of {\R} code below shows the \Rcode{correctLogRatio} function,
which implements the method above, and was used to correct and summarize
the log ratio for each probe on the MammaPrint 1.9k microarray.

<<logRatioCorrect, eval=TRUE, echo=TRUE, cache=TRUE>>=
###Function correcting and summarizing log ratios based on tapply() over repeated measurements
logRatioCorrect <- function(x, y, z) {
	x <- tapply(X=x, INDEX=z, FUN=function(x) x, simplify=FALSE )
	y <- tapply(X=y, INDEX=z, FUN=function(x) x, simplify=FALSE )
	mapply(x, y, FUN=function(x, y) {
		w <- 1 / y^2
		sum(x * w) / sum(w)
	} )
}
@ 


The chunk of {\R} code below shows the normalization of the {\bf first} set
of hybridizations, using probe names to identifiy repeated measurements:

<<normGlasDataSet1, eval=TRUE, echo=TRUE, cache=TRUE>>=
###Turn log ratios in a numeric matrix and then turn to a data.frame to use mapply()
logRat <- apply(glasRGcy3$logRatio, 2, as.numeric)
logRat <- as.data.frame(logRat)
###Turn log ratios in a numeric matrix and then turn to a data.frame to use mapply()
logRatError <- apply(glasRGcy3$logRatioError, 2, as.numeric)
logRatError <- as.data.frame(logRatError)
###Get probe names to be used as INDEX by tapply
myIndexGenes <- paste(glasRGcy3$genes$Comment.AEReporterName,
		      glasRGcy5$genes$Reporter.Database.Entry.unigene, sep="_")
myIndexGenes <- gsub("_$", "", myIndexGenes)

###Correct and Average overprobe names for the FIRST set of hybridizations
matCy3 <- mapply(x=logRat, y= logRatError, MoreArgs=list(z=myIndexGenes), FUN=logRatioCorrect)
@ 


The chunk of {\R} code below shows the normalization of the {\bf second} set
of hybridizations, using probe names to identifiy repeated measurements:

<<normGlasDataSet2, eval=TRUE, echo=TRUE, cache=TRUE>>=
###Turn log ratios in a numeric matrix and then turn to a data.frame to use mapply()
logRat <- apply(glasRGcy5$logRatio, 2, as.numeric)
logRat <- as.data.frame(logRat)
###Turn log ratios in a numeric matrix and then turn to a data.frame to use mapply()
logRatError <- apply(glasRGcy5$logRatioError, 2, as.numeric)
logRatError <- as.data.frame(logRatError)
###Get probe names to be used as INDEX by tapply
myIndexGenes <- paste(glasRGcy5$genes$Comment.AEReporterName,
		      glasRGcy5$genes$Reporter.Database.Entry.unigene, sep="_")
myIndexGenes <- gsub("_$", "", myIndexGenes)

###Correct and Average overprobe names for the SECOND set of hybridizations
matCy5 <- mapply(x=logRat, y= logRatError, MoreArgs=list(z=myIndexGenes), FUN=logRatioCorrect)
@ 


The chunk of {\R} code below was used to generate a non-redundant
data.frame containing the annotation for the unique microarray features
of the MammaPrint 1.9k microarray ({\bf first} set of hybridizations).

<<uniqueAnnotation1, eval=TRUE, echo=TRUE, cache=TRUE>>=
###Get the unique gene annotation for the FIRST set of hybridizations
myIndexGenes <- paste(glasRGcy3$genes$Comment.AEReporterName, 
		 glasRGcy3$genes$Reporter.Database.Entry.unigene, sep="_")
myIndexGenes <- gsub("_$", "", myIndexGenes)

gnsAnnCy3 <- sapply(glasRGcy3$genes, function(x,y) {
	tapply(X=x, INDEX=y, FUN=function(x) x[1] ) },
		   y=myIndexGenes)

###Process as data.frame
gnsAnnCy3 <- as.data.frame(gnsAnnCy3, stringsAsFactors=FALSE)
gnsAnnCy3$genes231 <- as.logical(gnsAnnCy3$genes231)
gnsAnnCy3$genes70 <- as.logical(gnsAnnCy3$genes70)
gnsAnnCy3$gns231Cors <- as.numeric(gnsAnnCy3$gns231Cors)
###Remove microarray layout information
out <- unlist(lapply( c("Row","Column"), grep, colnames(gnsAnnCy3)))
gnsAnnCy3 <- gnsAnnCy3[, - out]
@ 


The chunk of {\R} code below was used check the exact correspondence 
between the rows of the annotation table and the gene expression matrix
({\bf first} set of hybridizations):

<<uniqueAnnotation1b, eval=TRUE, echo=TRUE, cache=FALSE>>=
###Check correspondance between annotation and overall expression
all(rownames(gnsAnnCy3) == rownames(matCy3))
@


The chunk of {\R} code below was used to generate a non-redundant
data.frame containing the annotation for the unique microarray features
of the MammaPrint microarray ({\bf second} set of hybridizations).

<<uniqueAnnotation2, eval=TRUE, echo=TRUE, cache=TRUE>>=
###Get the unique gene annotation for the SECOND set of hybridizations
myIndexGenes <- paste(glasRGcy5$genes$Comment.AEReporterName, 
		 glasRGcy5$genes$Reporter.Database.Entry.unigene, sep="_")
myIndexGenes <- gsub("_$", "", myIndexGenes)

gnsAnnCy5 <- sapply(glasRGcy5$genes, function(x,y) {
	tapply(X=x, INDEX=y, FUN=function(x) x[1] ) },
		   y=myIndexGenes)

###Process as data.frame
gnsAnnCy5 <- as.data.frame(gnsAnnCy5, stringsAsFactors=FALSE)
gnsAnnCy5$genes231 <- as.logical(gnsAnnCy5$genes231)
gnsAnnCy5$genes70 <- as.logical(gnsAnnCy5$genes70)
gnsAnnCy5$gns231Cors <- as.numeric(gnsAnnCy5$gns231Cors)
###Remove microarray layout information
out <- unlist(lapply( c("Row","Column"), grep, colnames(gnsAnnCy5)))
gnsAnnCy5 <- gnsAnnCy5[, - out]
@ 


The chunk of {\R} code below was used check the exact correspondence 
between the rows of the annotation table and the gene expression matrix
({\bf second} set of hybridizations):

<<uniqueAnnotation2b, eval=TRUE, echo=TRUE, cache=FALSE>>=
###Check correspondance between annotation and overall expression
all(rownames(gnsAnnCy5) == rownames(matCy5))
@ 


The chunk of {\R} code below was used to compare the non-redundant
data.frames corresponding to each set of dye-swap hybridizations
and generate a unique final annotation data.frame.

<<combineAnnotation, eval=TRUE, echo=TRUE, cache=FALSE>>=
###Compare the two annotation and keep just one data.frame if identical
if (all(gnsAnnCy3 == gnsAnnCy5, na.rm=TRUE)) {
	gnsAnn <- gnsAnnCy3
	rm(gnsAnnCy3, gnsAnnCy5)
	print("Creating the final annotation data.frame")
}
@ 


The chunk of {\R} code below was used to combine the corrected and summarized
log ratios from each set of dye-swap hybridizations in a unique overall measurement.
Since the method originally used to combine the two dye-swap sets was not explicitly 
described in the original manuscript by Glas and colleagues \cite{Glas2006},
we used the arithmetic mean between one set of measurements and 
the inverse of the other set. The final summarized ratio will express the relative
change in expression between cancer (numerator) and the reference RNA (denominator).
In the following {\R} code chunk multiplying by $-1$ the log ratio gene expression matrix
is equivalent to flippling it. Note that we inverted the \Rcode{matCy3} matrix,
since it corresponded to the dye-swap set in which cancer samples were labeled
with Cy3.

<<combineGlasDataSets, eval=TRUE, echo=TRUE, cache=TRUE>>=
###Combine the summarized log ratio from each set of hybridizarions
###Note that we are flipping matCy3
matCy3Cy5 <- (-1*matCy3 + matCy5)/2
@ 


The chunks of {\R} code below were used to assemble all processed phenotypic 
information, the normalized and summarized gene expression data, and the 
non-redundant gene annotation information into an \Rcode{ExpressionSet} 
instance for later use in all our analyses.

Creation of a \Rcode{MIAME} instance to store the experiment and study information:

<<glasEset1, eval=TRUE, echo=TRUE, cache=TRUE>>=
###Require Biobase
require(Biobase)
###Retrieve the phenotypic information from one of the RGList intances
phenoGlas <- glasRGcy3$targets
###Create a MIAME instance
miame <- new("MIAME", name="GlasCohort",
	     pubMedIds="17074082",
	     title="ArrayExpress E-TABM-115: corrected log fold-change",
	     lab="Agendia",
	     url="http://www.ebi.ac.uk/arrayexpress/browse.html?keywords=E-TABM-115")
@ 


Creation of an \Rcode{AnnotatedDataFrame} instance to store the phenotypic information:

<<printFeature, eval=TRUE, cache=FALSE, echo=TRUE>>=
###AnnotatedDataFrame for phenotypic data
if (all( phenoGlas$Scan.Name.Cy3 == colnames(matCy3Cy5))) {
	rownames(phenoGlas) <- colnames(matCy3Cy5)
	phenoGlasData <- new("AnnotatedDataFrame", phenoGlas)
	print("Creating new AnnotatedDataFrame for phenotypic information")
} else {
	print("Check sample order of phenotypic information")
}
@ 


Creation of an \Rcode{AnnotatedDataFrame} instance to store the annotation information:

<<glasEset2, eval=TRUE, echo=TRUE, cache=TRUE>>=
###AnnotatedDataFrame for annotation data
gnsAnn <- as.data.frame(gnsAnn, stringsAsFactors=FALSE)
featureData <- new("AnnotatedDataFrame", gnsAnn)
@ 


Creation of the final \Rcode{glasEset} \Rcode{ExpressionSet} instance:

<<glasEset3, eval=TRUE, echo=TRUE, cache=TRUE>>=
###Create the ExpressionSet
glasEset <- new("ExpressionSet",
		phenoData = phenoGlasData, featureData = featureData,
		experimentData = miame, exprs = matCy3Cy5)
###Save for later use
save(glasEset, file="objs/glasEset.rda")
@

The \Rcode{glasEset} ExpressionSet instance above
is available from \url{http://luigimarchionni.org/breastTSP.html}.
Furthermore, such processed gene expression data is also provided 
as “Additional data” within the compressed archive available from 
the BMC Genomics website. 


%%%%%%%%%%%%%%%%%%%%%%%%%%%%%%%%%%%%%%%%%%%%%%%%%% 
\subsection{Buyse cohort: ArrayExpress ``E-TABM-77'' series}

The Buyse data set \cite{Buyse2006} comprises patients from an European
multicenter study performed to independently validate the MammaPrint assay.
This cohort accounted a total of 307 patients, for 302 of which the complete
clinical information was available, and were therefore considered in the comparative 
analyses with the Adjuvant! Online software \cite{Ravdin2001a}.
Similarly to the Glas cohort also in this case a dye-swap two-colors design was adopted, 
comparing each sample against the same reference RNA 
(307 samples * 2 channels * 2 dye-swap hybridizations = 1228 total data points).
Below is shown the {\R} code used to load the two Buyse cohort \Rcode{RGList-class}
instances contained in the \Rcode{mammaPrintData} package,
one for each dye-swap set of hybridizations.

<<loadBuyseData, eval=TRUE, echo=TRUE, cache=FALSE>>=
###Load the mammaPrintData library
require(mammaPrintData)
###Load the Buyse cohort data
data(buyseRG)
###Dimensions of the RGList objects
dim(buyseRGcy5)
dim(buyseRGcy3)
@ 


%%%%%%%%%%%%%%%%%%%%%%%%%%%%%%%%%%%%%%%%%%%%%%%%% 
\subsubsection{Gene expression correction and summarization}

As described in details in the \Rcode{mammaPrintData} package vignette,
unlike the case of the ``E-TABM-115'' series,
the phenotypic information associated with the ``E-TABM-77'' 
ArrayExpress record available on \Sexpr{print(myDate)} was complete.
The SDRF annotation table, in fact, accounted for 1228 total rows,
one for each hybridization channel (307 samples for 2 channels,
for 2 replicated dye-swap hybridizations).
Based on this information it was possible to associate the clinical 
information for {\bf all} the hybridizations that were performed
withouth the need of any additional mapping information.

The chunk of {\R} code below shows the normalization of the {\bf first}
set of hybridization, using probe names to identifiy repeated
measurements:

<<normBuyseDataSet1, eval=TRUE, echo=TRUE, cache=TRUE>>=
###Turn log ratios in a numeric matrix and turn to data.frame
logRat <- apply(buyseRGcy3$logRatio, 2, as.numeric)
logRat <- as.data.frame(logRat)
###Turn log ratio errors in a numeric matrix and turn to data.frame
logRatError <- apply(buyseRGcy3$logRatioError, 2, as.numeric)
logRatError <- as.data.frame(logRatError)
###Get probe names to be used as INDEX by tapply
myIndexGenes <- paste(buyseRGcy3$genes$Comment.AEReporterName,
		      buyseRGcy3$genes$Reporter.Database.Entry.unigene, sep="_")
myIndexGenes <- gsub("_$", "", myIndexGenes)

###Correct and Average overprobe names for the FIRST set of hybridizations
matCy3 <- mapply(x=logRat, y= logRatError, MoreArgs=list(z=myIndexGenes), FUN=logRatioCorrect)
@ 


The chunk of {\R} code below shows the normalization of the {\bf second}
set of hybridization, using probe names to identifiy repeated
measurements:

<<normBuyseDataSet2, eval=TRUE, echo=TRUE, cache=TRUE>>=
###Turn log ratios in a numeric matrix and turn to data.frame
logRat <- apply(buyseRGcy5$logRatio, 2, as.numeric)
logRat <- as.data.frame(logRat)
###Turn log ratio errors in a numeric matrix and turn to data.frame
logRatError <- apply(buyseRGcy5$logRatioError, 2, as.numeric)
logRatError <- as.data.frame(logRatError)
###Get probe names to be used as INDEX by tapply
myIndexGenes <- paste(buyseRGcy5$genes$Comment.AEReporterName,
		      buyseRGcy5$genes$Reporter.Database.Entry.unigene, sep="_")
myIndexGenes <- gsub("_$", "", myIndexGenes)

###Correct and Average overprobe names for the SECOND set of hybridizations
matCy5 <- mapply(x=logRat, y= logRatError, MoreArgs=list(z=myIndexGenes), FUN=logRatioCorrect)
@ 


The chunk of {\R} code below was used to generate a non-redundant
data.frame containing the annotation for the unique microarray features
of the MammaPrint microarray ({\bf first}  set of hybridizations).

<<uniqueAnnotation1, eval=TRUE, echo=TRUE, cache=FALSE>>=
###Get the unique gene annotation for the FIRST set of hybridizations
myIndexGenes <- paste(buyseRGcy3$genes$Comment.AEReporterName, 
		 buyseRGcy3$genes$Reporter.Database.Entry.unigene, sep="_")
myIndexGenes <- gsub("_$", "", myIndexGenes)

gnsAnnCy3 <- sapply(buyseRGcy3$genes,  function(x,y) {
	tapply(X=x, INDEX=y, FUN=function(x) x[1] ) },
		   y=myIndexGenes)

###Process as data.frame
gnsAnnCy3 <- as.data.frame(gnsAnnCy3, stringsAsFactors=FALSE)
gnsAnnCy3$genes231 <- as.logical(gnsAnnCy3$genes231)
gnsAnnCy3$genes70 <- as.logical(gnsAnnCy3$genes70)
gnsAnnCy3$gns231Cors <- as.numeric(gnsAnnCy3$gns231Cors)
###Remove microarray layout information
out <- unlist(lapply( c("Row","Column"), grep, colnames(gnsAnnCy3)))
gnsAnnCy3 <- gnsAnnCy3[, - out]
###Check correspondance between annotation and overall expression
all(rownames(gnsAnnCy3) == rownames(matCy3))
@


The chunk of {\R} code below was used to generate a non-redundant
data.frame containing the annotation for the unique microarray features
of the MammaPrint microarray ({\bf second}  set of hybridizations).

<<uniqueAnnotation2, eval=TRUE, echo=TRUE, cache=FALSE>>=
###Get the unique gene annotation for the SECOND set of hybridizations
myIndexGenes <- paste(buyseRGcy5$genes$Comment.AEReporterName, 
		 buyseRGcy5$genes$Reporter.Database.Entry.unigene, sep="_")
myIndexGenes <- gsub("_$", "", myIndexGenes)

gnsAnnCy5 <- sapply(buyseRGcy5$genes,  function(x,y) {
	tapply(X=x, INDEX=y, FUN=function(x) x[1] ) },
#		   y=buyseRGcy5$genes$Comment.AEReporterName)
		   y=myIndexGenes)

###Process as data.frame
gnsAnnCy5 <- as.data.frame(gnsAnnCy5, stringsAsFactors=FALSE)
gnsAnnCy5$genes231 <- as.logical(gnsAnnCy5$genes231)
gnsAnnCy5$genes70 <- as.logical(gnsAnnCy5$genes70)
gnsAnnCy5$gns231Cors <- as.numeric(gnsAnnCy5$gns231Cors)
###Remove microarray layout information
out <- unlist(lapply( c("Row","Column"), grep, colnames(gnsAnnCy5)))
gnsAnnCy5 <- gnsAnnCy5[, - out]
###Check correspondance between annotation and overall expression
all(rownames(gnsAnnCy5) == rownames(matCy5))
@ 


The chunk of {\R} code below was used to compare the non-redundant
data.frames corresponding to each set of dye-swap hybridizations
and generate a unique final annotation data.frame.

<<combineAnnotation2, eval=TRUE, echo=TRUE, cache=FALSE>>=
###Compare the two annotation and keep just one data.frame if identical
if (all(gnsAnnCy3 == gnsAnnCy5, na.rm=TRUE)) {
	gnsAnn <- gnsAnnCy3
	rm(gnsAnnCy3, gnsAnnCy5)
	print("Creating the final annotation data.frame")
}
@ 
 

The chunk of {\R} code below was used to combine the corrected and summarized
log ratios from each set of dye-swap hybridizations in a unique overall measurement.
Since the method originally used to combine the two sets was not explicitly described
in the original manuscript by Buyse and colleagues \cite{Buyse2006},
also in this case we used the arithmetic mean between one set of measurements and 
the inverse of the other set. The final summarized ratio will express the relative
change in expression between cancer (numerator) and the reference RNA (denominator).
In the following {\R} code chunk multiplying by $-1$ the log ratio gene expression matrix
is equivalent to flippling it. Note that we inverted the \Rcode{matCy5} matrix,
since it corresponded to the dye-swap set in which cancer samples were labeled
with Cy3.

<<combineBuyseDataSets, eval=TRUE, echo=TRUE, cache=TRUE>>=
###Combine the summarized log ratio from each set of hybridizarions
###Note we are flipping matCy5
matCy3Cy5 <- (-1*matCy5 + matCy3)/2
@ 


The chunks of {\R} code below were used to assemble all processed phenotypic 
information, the normalized and summarized gene expression data, and the 
non-redundant gene annotation information into an \Rcode{ExpressionSet} 
instance for later use in all our analyses.

To this end we firstly assembled a unique phenotypic information table by comparing
and then combining  the information associated with each dye-swap set 
of hybrizations, as shown below.

<<phenoBuyseUnique, eval=TRUE, echo=TRUE, cache=FALSE>>=
###Check sample correspondance beween the two hybridization sets
all( buyseRGcy5$targets$Cy3 == buyseRGcy3$targets$Cy5 )
###Combine phenotypic information from the two RGList intances
phenoBuyse <- cbind(stringsAsFactors=FALSE, Patients=buyseRGcy3$targets$Cy5,
	       buyseRGcy3$targets[!buyseRGcy3$targets %in% buyseRGcy5$targets])
phenoBuyse <- merge(phenoBuyse, buyseRGcy5$targets, by.x="Patients", by.y="Cy3", sort=FALSE)
@ 


Creation of a \Rcode{MIAME} instance to store the experiment and study information:

<<buyseEset1, eval=TRUE, echo=TRUE, cache=TRUE>>=
###Require Biobase
require(Biobase)
###Create a MIAME instance
miame <- new("MIAME", name="BuyseCohort",
	     pubMedIds="16954471",
	     title="ArrayExpress:E-TABM-77; corrected log fold-change",
	     lab="Agendia",
	     url="http://www.ebi.ac.uk/arrayexpress/browse.html?keywords=E-TABM-77")
@ 


Creation of an \Rcode{AnnotatedDataFrame} instance to store the phenotypic information:

<<printFeature2, eval=TRUE, cache=FALSE, echo=TRUE>>=
###AnnotatedDataFrame for phenotypic data
if (all( phenoBuyse$Scan.Name.Cy5 == colnames(matCy3Cy5))) {
	rownames(phenoBuyse) <- colnames(matCy3Cy5)
	phenoBuyseData <- new("AnnotatedDataFrame", phenoBuyse)
}
@ 


Creation of an \Rcode{AnnotatedDataFrame} instance to store the annotation information:

<<buyseEset2, eval=TRUE, echo=TRUE, cache=TRUE>>=
###AnnotatedDataFrame for annotation data
gnsAnn <- as.data.frame(gnsAnn, stringsAsFactors=FALSE)
featureData <- new("AnnotatedDataFrame", gnsAnn)
@ 


Creation of the final \Rcode{buyseEset} \Rcode{ExpressionSet} instance:

<<buyseEset3, eval=TRUE, echo=TRUE, cache=TRUE>>=
###Create the ExpressionSet
buyseEset <- new("ExpressionSet",
		phenoData = phenoBuyseData, featureData = featureData,
		experimentData = miame, exprs = matCy3Cy5)
###Save for later use
save(buyseEset, file="objs/buyseEset.rda")
@

The \Rcode{buyseEset} ExpressionSet instance above
is available from \url{http://luigimarchionni.org/breastTSP.html}.
Furthermore, such processed gene expression data is also provided 
as “Additional data” within the compressed archive available from 
the BMC Genomics website. 


%%%%%%%%%%%%%%%%%%%%%%%%%%%%%%%%%%%%%%%%%%%%%%%%%% 
\subsection{End-point and prognostic groups selection}

In the present study we have subset the gene expression data limiting our investigation 
to the 70-gene signature only. Furthermore, similarly to what was done in the original study 
by van't Veer and colleagues \cite{vant2002}, we have defined patients prognostic groups 
using the time to development of a distant metastasis as first recurrence event as follows:
\begin{itemize}
  \item ``Low-risk'' group: patients who remained disease free for at least 5 years;
  \item ``High-risk'' group: patients who developed a distant metastases within 5 years;  
\end{itemize}


%%%%%%%%%%%%%%%%%%%%%%%%%%%%%%%%%%%%%%%%%%%%%%%%%% 
\subsubsection{Training set: Glas cohort (E-TABM-115)}

The complete Glas data set was originally used to implement the MammaPrint assay
re-developing the 70-gene prognostic signature on the new 1.9k microarray platform.
This cohort accounts for a total 162 lymphnode negative patients,
including the 78 cases originally analyzed in the van't Veer study  \cite{vant2002} to develop 
the prognostic signature, and additional patients from the Van de Vijver  \cite{Vijver2002} study.
We have used this cohort to train and validate novel TSP-based prognostic predictors,
reproducing the approach used in the original study.
In the following {\R} code chunks is shown how to identify the microarray features
corresponding to the 70-gene signature, and select the cases to be used in the analyses.

Load the previously saved \Rcode{ExpressionSet} instance for the Glas cohort:

<<loadGlasEset, eval=TRUE, echo=TRUE, cache=FALSE>>=
###Load normalized and summarized data from Glas cohort
load("objs/glasEset.rda")
@ 

Such processed gene expression data is also provided
as ``Additional data'' within the  compressed archive
available from the BMC Genomics website.
Alternatively the processed gene expression data obtained 
can be also dowloaded  from the website accompanying 
this manuscript, as follows:

<<loadGlasEsetFromUrl, eval=FALSE, echo=TRUE, cache=FALSE>>=
###Define the url for the ExpressionSet file from the website
url <- "http://luigimarchionni.org/breastTSP/glasEset.rda"
###Loadthe ExpressionSet file from the website
load(url)
@


Data set summary: 

<<checkGlasEset, eval=TRUE, echo=TRUE, cache=FALSE>>=
###Dimension of the ExpressionSet
dim(glasEset)
###Count metastases event by original data sets
table(DataSet = pData(glasEset)$putativeCohort.Cy5,  
      MetastaticEvent = pData(glasEset)$FiveYearMetastasis)
@ 


The 70-gene prognostic signature comprises the top 70 microarray
features showing the highest absolute correlation with survival,
as described in the supplemenatary section of the original 
van't Veer study (Table S2) \cite{vant2002}.
However, out of these 70 genes only 69 could be mapped
on the MammaPrint 1.9k platform using the feature identifiers
provided, as described in the \Rcode{mammaPrintData} package
vignette and showed below.

<<splitGlasData, eval=TRUE, echo=TRUE, cache=FALSE>>=
###Counting the 70-gene microarray features available on the new platform
table(featureData(glasEset)$genes70)
###Create a logical vector to select the 70-gene prognostic signature genes
select70geneGlas <- featureData(glasEset)$genes70
@ 

Subset the gene expression data limiting to the 70-gene microarray features:

<<splitGlasData2, eval=TRUE, echo=TRUE, cache=TRUE>>=
###Subset the ExpressionSet: 70-gene signature only and all patients
glasDataAll <- glasEset[select70geneGlas, ]
@ 


Identification and selection of the patients of the Glas combined cohort 
(van't Veer and Van de Vijver cases) who developed a distant metastases 
as first recurrence event within five years, and of the patients who 
remained disease free for at least five years.

<<glasAll.TTM, eval=TRUE, echo=TRUE, cache=TRUE>>=
###Subset the ExpressionSet: cases with metastasis within 5 years 
###or disease free for at least 5 years
glasCasesAll.ttm <- which( ! is.na(pData(glasDataAll)$FiveYearMetastasis) & ! 
			  (pData(glasDataAll)$OS < 5 & pData(glasDataAll)$TTMevent == 0) )
glasDataAll.ttm <- glasDataAll[, glasCasesAll.ttm]
###Define "Low-risk" and "High-risk" prognostic groups
glasGroupAll.ttm <- (pData(glasDataAll.ttm)$FiveYearMetastasis)
###Set "Low-risk" == 1 and "High-risk" == 0
glasGroupAll.ttm <- (! glasGroupAll.ttm) * 1
@ 


The recurrence status summary for the Glas combined cohort is shown below. 
Four patients who did not develop metastases and for which the reported 
overal survival (OS) was shorter than 5 years were excluded from further analyses.

<<glasAll.TTM2, eval=TRUE, echo=TRUE, cache=FALSE>>=
###Data set summary
summary(pData(glasDataAll)$FiveYearMetastasis)
###Dimentions of the test set
dim(glasDataAll.ttm)
###Excluded patients
table(Metastasis = pData(glasDataAll)$FiveYearMetastasis, 
      "OS < 5" = pData(glasDataAll)$OS < 5 & pData(glasDataAll)$TTMevent == 0)
###Count "High-risk" and "Low-risk" patients in the test set
table(glasGroupAll.ttm)
@ 


%%%%%%%%%%%%%%%%%%%%%%%%%%%%%%%%%%%%%%%%%%%%%%%%%%
\subsubsection{Test set: Buyse cohort (E-TABM-77)}

The Buyse data set \cite{Buyse2006} comprises a total of 307 patients from a 
European multicenter study performed to independently validate the MammaPrint assay. 
We therefore used this cohort to validate the novel TSP-based prognostic predictors 
we developed using the Glas cohort (see above).
In the following {\R} code chunks is shown how to identify the microarray features
corresponding to the 70-gene signature, and select the cases to be used in the analyses.

<<loadBuyseEset, eval=TRUE, echo=TRUE, cache=FALSE>>=
###Load normalized and summarized data from Buyse cohort
load("objs/buyseEset.rda")  #or load("buyseEsetFromUrl.rda")
@ 

Such processed gene expression data is also provided
as ``Additional data'' within the  compressed archive
available from the BMC Genomics website.
Alternatively the processed gene expression data obtained 
can be also dowloaded  from the website accompanying 
this manuscript, as follows:

<<loadBuyseEsetFromUrl, eval=FALSE, echo=TRUE, cache=FALSE>>=
###Define the url for the ExpressionSet file from the website
url <- "http://luigimarchionni.org/breastTSP/buyseEset.rda"
###Loadthe ExpressionSet file from the website
load(url)
@

Data set summary: 

<<checkBuyseEset, eval=TRUE, echo=TRUE, cache=FALSE>>=
###Dimension of the ExpressionSet
dim(buyseEset)
###Count metastases events
table(MetastaticEvent = pData(buyseEset)$FiveYearRecurrence)
@ 


Identification of the microarray features corresponding
to the 70-gene prognostic signature mapped on the 
MammaPrint 1.9k platform:

<<loadBuyseEset, eval=TRUE, echo=TRUE, cache=FALSE>>=
###Counting the 70-gene microarray features available on the new platform
table(featureData(buyseEset)$genes70)
###Logical vector to select the 70-gene prognostic signature genes
select70geneBuyse <- featureData(buyseEset)$genes70
@ 


Subset the gene expression data limiting to the 70-gene microarray features:

<<BuyseTest, eval=TRUE, echo=TRUE, cache=TRUE>>=
###Subset the ExpressionSet: 70-gene signature only and all patients
buyseDataAll <- buyseEset[select70geneBuyse, ]
@ 


Identification and selection of the patients of the Buyse cohort developed 
a distant metastases as first recurrence event within five years, 
and of the patients who remained disease free for at least five years.

<<buyse.TTM, eval=TRUE, echo=TRUE, cache=TRUE>>=
###Subset the ExpressionSet: all cases
buyseCasesAll.ttm <- which( ! is.na(pData(buyseDataAll)$FiveYearRecurrence) )
buyseDataAll.ttm <- buyseDataAll[, buyseCasesAll.ttm]
###Define "High-risk" and "Low-risk" prognostic groups
buyseGroupAll.ttm <- (pData(buyseDataAll.ttm)$FiveYearRecurrence)
###Set "Low-risk" == 1 and "High-risk" == 0
buyseGroupAll.ttm <- (! buyseGroupAll.ttm) * 1
@ 


The recurrence status summary for the Buyse cohort is shown below. 

<<buyse.TTM2, eval=TRUE, echo=TRUE, cache=FALSE>>=
###Data set summary
summary(pData(buyseDataAll)$FiveYearRecurrence)
###Dimentions of the test set
dim(buyseDataAll.ttm)
###Count "Low-risk" and "High-risk" patients in the test set
table(buyseGroupAll.ttm)
@ 


%%%%%%%%%%%%%%%%%%%%%%%%%%%%%%%%%%%%%%%%%%%%%%%%%% 
%%%%%%%%%%%%%%%%%%%%%%%%%%%%%%%%%%%%%%%%%%%%%%%%%% 
\subsection{Comparing the clinical information across studies and cohorts}
\label{sec:compCases}

We have compared the clinical information available for the Glas cohort
with the one available for the original van't Veer and Van de Vijver cohorts,
since the information provided with the ``E-TABM-115'' ArrayExpress 
\cite{Brazma2003} series did not explicitly identify Glas data set samples 
membership to the original cohorts.
To this end we have assembled and used the \Rcode{seventyGeneData} {\R-\Bioc}
package, the content of which is shown in Table~\ref{tab:seventyGeneDataContent}.

This package will be made with the next {\Bioc} release and
can be currently installed from the website accompanying the manuscript
as follows:

<<getFromMyWebsite2, eval=FALSE, echo=TRUE, cache=FALSE>>=
###Obtain and install the data package from the manuscript website
marchionniRepos <- "http://luigimarchionni.org/software/"
install.packages("seventyGeneData", repos=marchionniRepos)
@ 

<<tab2, results=tex, eval=TRUE, echo=FALSE, cache=FALSE>>=
###Load the seventyGeneData library
require(seventyGeneData)
require(xtable)
###List the package content
print(xtable(data(package="seventyGeneData")$results[,c(1,3,4)],
	       caption = "The seventyGeneData package content",
	       label = "tab:seventyGeneDataContent",
	       align = "lllp{9cm}"), 
      type="latex", include.rownames=FALSE, 
      table.placement="H", caption.placement="top", size="footnotesize")
@


The chunk of {\R} code below shows how to load the \Rcode{ExpressionSet} 
objects for the van't Veer and Van de Vijver cohorts from the 
\Rcode{seventyGeneData} package:

<<load70geneData, eval=TRUE, echo=TRUE, cache=FALSE>>=
###Load data from the van't Veer et al study
data(vantVeer)
data(vanDeVijver)
###Dimensions of the  vantVeer and vanDeVijver ExpressionSets
dim(vantVeer)
dim(vanDeVijver)
@ 


%%%%%%%%%%%%%%%%%%%%%%%%%%%%%%%%%%%%%%%%%%%%%%%%%% 
\subsubsection{The van't Veer cases in the Glas study }

Below is the code to compare the phenotypic information for putative 
van't Veer cases contained in the Glas cohort to the information 
originally provided (for detailed informarmation see the
\Rcode{mammaPrintData} package vignette).
We firstly extracted the phenotypic information from the
\Rcode{glasDataAll} and \Rcode{vantVeer} objects.

<<identifyVantVeerInGlas, eval=TRUE, echo=TRUE, cache=FALSE>>=
###Get phenotypes for putative van't Veer cases from the Glas study
pGlasVtV <- pData(glasDataAll)[pData(glasDataAll)$putativeCohort.Cy5 == "putativeVantVeer", ]
dim(pGlasVtV)
###Get phenotypes for van't Veer cases from the original study (BRCA cases excluded)
pVtV <- pData(vantVeer)[pData(vantVeer)$DataSetType != "BRCA",]
dim(pVtV)
@


We subsequently compared such clinical and phenotypic information,
including node status information, and time to development
of a distant metastasis, for the cases in common.

<<checkGlasPhenotypes2, eval=TRUE, echo=TRUE, cache=FALSE>>=
###Is the time to development of metastasis identical for the common cases?
all(pGlasVtV$TTM %in% round(pVtV$TTM,2))
###For which patients in the Glas study the time to metastases is different?
checkGlasVtV <- which(! pGlasVtV$TTM %in% round(pVtV$TTM,2))
###For which patients in the van't Veer study the time to metastases is different?
checkVtV <- which( (!round(pVtV$TTM,2) %in% pGlasVtV$TTM)
		  & pVtV$DataSetType != "19samples")
@ 


In Table~\ref{tab:missingGlas} below is shown the clinical information contained 
in the Glas study for the case with {\bf different} time to development of a 
metastasis as first recurrence event:

<<tab3, results=tex, eval=TRUE, echo=FALSE, cache=FALSE>>=
###List the package content
pp <- pGlasVtV[checkGlasVtV,]
pp <- pp[order(pp$TTM),]
print(xtable(pp[, c("Sample.Name.Cy5", 
				      "TTM", "TTMevent", "OS","OSevent")],
	     caption = "Cases from the Glas study missing or with different clinical information in the van't Veer study" ,
	     label = "tab:missingGlas",
	     align = "lllllp{3cm}"), 
      type="latex", include.rownames=FALSE, 
      table.placement="H", caption.placement="top", size="footnotesize")
@


In Table~\ref{tab:missingVantVeer} is shown the clinical information contained 
in the van't Veer study for the case with {\bf different} time to development of a 
metastasis as first recurrence event:

<<tab4, results=tex, eval=TRUE, echo=FALSE, cache=FALSE>>=
###List the package content
qq <- pVtV[checkVtV, ]
qq <- qq[order(qq$TTM),]
print(xtable(qq[, c("SampleName", "DataSetType",
		    "TTM", "TTMevent","followup.time.yr","metastases",
			      "age","Brca1.mutation")],
	     caption = "Cases from the van't Veer study missing or with different clinical information in the Glas study" ,
	     label = "tab:missingVantVeer",
	     align = "llllllllp{2.5cm}"), 
      type="latex", include.rownames=FALSE, 
      table.placement="H", caption.placement="top", size="footnotesize")
@

As revealed by the comparison of Tables~\ref{tab:missingGlas} and ~\ref{tab:missingVantVeer} above,
the patients with different phenotypic information were all {\bf metastasis free} at the time 
of the original van't Veer study, and showed {\bf longer} time to of metastasis development 
in the Glas data set. This is therefore compatible with an updated follow-up available for the Glas study 
that was performed at a later time.


%%%%%%%%%%%%%%%%%%%%%%%%%%%%%%%%%%%%%%%%%%%%%%%%%%
\subsubsection{The Van de Vijver cases in the Glas study }

Below is the {\R} code used to compare the phenotypic information for the
putative Van de Vijver cases contained in the Glas cohort to the
information originally provided (for detailed informarmation see the
\Rcode{mammaPrintData} package vignette). 
To this end we first extracted the sample identifiers and the phenotypic 
information  from the \Rcode{glasDataAll} and \Rcode{vanDeVijver} objects.

<<identifyVanDeVijverInGlas, eval=TRUE, echo=TRUE, cache=FALSE>>=
###Get phenotypes for putative Van de Vijver cases from the Glas study
pGlasVDV <- pData(glasDataAll)[pData(glasDataAll)$putativeCohort.Cy5 == "putativeVanDeVijver", ]
###Extract the putative identifiers for the Van de Vijver cases
glasVanDeViverIds <- as.numeric(gsub(".+_", "", 
				     pGlasVDV$Scan.Name.Cy5[pGlasVDV$putativeCohort.Cy5 
							    == "putativeVanDeVijver"]))
###Note that ID 397 is repeated twice
any(duplicated(glasVanDeViverIds))
glasVanDeViverIds[which(duplicated(glasVanDeViverIds))]
###Extract phenotypes for the putative Van de Vijver cases from the Glas study
sel <- !duplicated(glasVanDeViverIds)
pGlasVDV <- pGlasVDV[sel,]
dim(pGlasVDV)
glasVanDeViverIds <- glasVanDeViverIds[sel]
###Get phenotypes for Van de Vijver cases from the study 
pVDVneg <- pData(vanDeVijver)[pData(vanDeVijver)$SampleID %in% glasVanDeViverIds,] 
dim(pVDVneg)
###Reorder by Identifiers
pGlasVDV <- pGlasVDV[order(glasVanDeViverIds),]
pVDVneg <- pVDVneg[order(pVDVneg$SampleID),]
@


We subsequently compared the clinical and phenotypic information,
including node status information, overall survival, and time to development
of a distant metastasis, for the common cases.

<<checkGlasPhenotypes, eval=TRUE, echo=TRUE, cache=FALSE>>=
###Is the overall survival identical for the common cases?
all(pGlasVDV$OS == round(pVDVneg$OS,2))
###Is the time to development of metastasis identical for the common cases?
all(pGlasVDV$TTM == round(pVDVneg$TTM,2))
###Is the overall survival events identical for the common cases?
all(pGlasVDV$OSevent == pVDVneg$OSevent)
###Is the time to development of metastasis identical for the common cases?
all(pGlasVDV$TTMevent == pVDVneg$TTMevent)
###Count node status for patients from the Van de Vijver cohort
table(pVDVneg$Posnodes)
@ 

As revealed by the output from the {\R} code chunks above the clinical information provided
with the Van de Vijver and Glas studies is identical.


%%%%%%%%%%%%%%%%%%%%%%%%%%%%%%%%%%%%%%%%%%%%%%%%%%
%%%%%%%%%%%%%%%%%%%%%%%%%%%%%%%%%%%%%%%%%%%%%%%%%%
\section{Prognostic predictor training}
We have applied the Top-Scoring-Pair (TSP) algorithm \cite{Geman2004,Leek2009}
to predict breast cancer prognosis using the time to development of a metastasis
as first recurrence event as our primary end-point.
In particular we have applied an extension of the TSP algorithm,
the {\em k}-TSP method, which combines multiple TSP in a unique classifier.
To this end we have employed the Glas and Buyse cohorts  \cite{Glas2006,Buyse2006}, 
which were respectively used to implement and validate the MammaPrint assay,
as described below.


%%%%%%%%%%%%%%%%%%%%%%%%%%%%%%%%%%%%%%%%%%%%%%%%%%
\subsection{{\em K}-TSP classifier development using the Glas data set}

For training purposes we have applied the {\em k}-TSP algorithm 
on the Glas data set \cite{Glas2006}, selecting the same cases 
and using the same end-point of the original van't Veer study \cite{vant2002}.
In particular we have performed the following analytical tasks:

\begin{enumerate}
  \item Identification of the complete set of disjoint TSPs predicting recurrence 
    using only the 70-gene signature features.
  \item Outcome prediction in the training set using combinations of an increasing 
    {\em k} number of TSP.
  \item Receiver Operating characteristic (ROC) curve analysis to select the minimal {\em k}-TSP 
    combination achieving the best prediction, as assessed by the Area Under Curve (AUC).
  \item Selection of the best {\em k}-TSP combination threshold to achieve at best sensitivity
    (possibly equal to 1),  and the best possible specificity;
\end{enumerate}

It should be noted that the choice of restricting the learning process to the 70-gene
signature is justified by the fact that the other features present on the MammaPrint 
microarray are ``housekeeeing''  genes used for normalization purposes, 
which do not change across samples and therefore do not carry any prognostic information.
Furthermore it must be also noted that for tuning model complexity we have used
resubstitution AUC, as opposed to a cross-validated AUC.
This apporach works reasonably well for the TSP method, which is not very prone 
to over-fitting, but might produce over-fitted and inferior prediction models 
for other algorithms.


%%%%%%%%%%%%%%%%%%%%%%%%%%%%%%%%%%%%%%%%%%%%%%%%%% 
\subsubsection{Definition of the {\em k}-TSP classifier training functions}

The following {\R} code chunks were used to train and test novel 
{\em k}-TSP prognostic classifiers, using the van't Veer breast cancer cases 
of the Glas cohort and the 70-gene prognostic signature microarray features.

Loading the necessary {\R} libraries:

<<initializeResults, eval=TRUE, echo=TRUE, cache=FALSE>>=
###Require the switchBox library
require(switchBox)
###Require the caret library
require(caret)
###Require the pROC library
require(pROC)
@ 


The following {\R} code chunk was use to define a function for 
computing {\em k}-TSP classification performance results:

<<ktspResult, eval=TRUE, echo=TRUE, cache=TRUE>>=
###Function to compute KSP classification performance using the caret library
getKTSPperformance <- function(data, ktsp, group, ...) {
	out <- table(KTSP.Classify(data, ktsp, ...), group)
	out <- confusionMatrix(out)
	out$overallAccuracy <- mean(out$byClass[c("Sensitivity", "Specificity")])
	return(out)
	}
@ 


The following {\R} code chunk was use to define a function for
computing {\em k}-TSP classification ROC curves:

<<ktspResult1, eval=TRUE, echo=TRUE, cache=TRUE>>=
###Function to compute ROC and AUC for a k-TSP combination using the pROC library
getKTSPauc <- function(k, data, group, thrMethod="local maximas",
		       ret=c("threshold", "sens", "spec", "npv", "ppv", "accuracy"), ...) {
	ktsp <- KTSP.Train(data, group, k)
	pred <- KTSP.Classify(data, ktsp, combineFunc = sum) 
	perf <- roc(!group, pred, ci=FALSE, plot=FALSE)
	stats <- coords(perf, x=thrMethod, ret=ret, ...)
	out <- list(auc=perf$auc, stats=stats)
}
@ 


The following {\R} code chunk was use to define a function for
plotting {\em k}-TSP classification AUC curves:

<<ktspResult2, eval=TRUE, echo=TRUE, cache=TRUE>>=
###Function to plot AUC classification performance using the pROC library
plotKTSPauc <- function(k, data, group, ci=TRUE, ...) {
	ktsp <- KTSP.Train(data, group, k)
	pred<- KTSP.Classify(data, ktsp, combineFunc = sum)
	rocOut <- roc(!group, pred, ...)
}
@ 


The following chunks of {\R} code were used to train the {\em k}-TSP classifier
using the van't Veer cases from the Glas cohort, the 70-gene set, 
and the occurrence of a metastasis within five years as end-point.
Furthermore below is shown how to compute ROC parameters
for distinct combinations of increasing number of TSP.

<<ktspGlasTraining.TTM.AUC, eval=TRUE, echo=TRUE, cache=TRUE>>=
###Create a vector to Select the van'tVeer cases contained in the Glas cohort
sel <- pData(glasDataAll.ttm)$putativeCohort.Cy5 %in% c("putativeVantVeer")
###Create an named index vector for the TSP that can be obtained using only the 70-gene signature
k <- 2:35
names(k) <- paste("k", k, sep="")
###Computing LOCAL MAXIMAS ROC parameters for increasing k-TSP combinations
rocGlasLocalMax <- lapply(X=k, FUN=getKTSPauc, data=exprs(glasDataAll.ttm)[, sel], 
			  group=glasGroupAll.ttm[sel])
###Extract AUC information
glasBestAuc <- sapply(rocGlasLocalMax, function(x) x$auc)
@ 


%%%%%%%%%%%%%%%%%%%%%%%%%%%%%%%%%%%%%%%%%%%%%%%%%% 
\subsubsection{{\em k} optimization based on resubstitution AUC}

In Figure~\ref{fig:ktspAUC} AUC values from re-substitution 
for time to metastasis prediction using combinations of 2 to 35 TSPs.


\begin{figure}[H]
\begin{center}
\setkeys{Gin}{width=0.75\textwidth}
<<label=ktspAUC, eval=TRUE, echo=FALSE, cache=FALSE, fig=TRUE, width=12, height=8>>=
####Plot showing AUC for increasing k-TSP combinations
par(list(mar=c(6,7,5,0.5), mgp=c(4,1.25,0) ))
plot(2:35, glasBestAuc, pch=20, ylab="AUC", xlab="Number of combined TSP",
     main="AUC versus Number of TSP", cex=1.75, ylim=c(0.84, 0.965),
     cex.axis=2, cex.lab=2.5, cex.main=2.5, lab=c(12, 12, 2) )
text(2:35, glasBestAuc, names(rocGlasLocalMax), offset=c(0.5), pos=c(1,3), cex=1.75)
@
\end{center}
\caption[AUC for increasing {\em k}-TSP combinations]{
  Area Under the Curve (AUC) from re-substitution for combining 
  increasing numbers of TSPs  in the training set. 
  AUC is shown on the y-axis, number of pairs {\em k} is shown on x-axis.
}
\label{fig:ktspAUC}
\end{figure}


As shown in Figure~\ref{fig:ktspAUC} the AUC substantially increased 
by combining from 2 to 6-10 TSPs, while no further improvement  was
achieved by adding additional TSPs to the predictive algorithm.
We therefore focused our further investigation on combinations of 
6 to 10 TSPs, with the goal of identifying the {\bf smallest} combination
of TSPs achieving 100\% sensitivity and the best specificity in
the training set. 

<<ktspGlasTraining.TTM.BEST, eval=TRUE, echo=TRUE, cache=FALSE>>=

###Selection of the best and smallest k-TSP combination in terms of AUC
goodK <- paste("k", 2:10, sep="")
###Extract ROC parameter for the selected k-TSP classifiers
rocParams <- sapply(rocGlasLocalMax[goodK], function(x) x$stats)
@ 

In Table~\ref{tab:rocGlasK5} are shown the ROC parameters computed on the 
training set using the {\em k}-TSP classifier combining the top first k=5 TSPs:

<<rocGlasK5tab, results=tex, eval=TRUE, echo=FALSE, cache=FALSE>>=
###ROC parameters k=6 table
out <- format(rocParams$k5[-1,], nsmall=3, digits=3)
colnames(out) <- paste("Threshold:", format(rocParams$k5[1,], nsmall=3, digits=3))
out[is.nan(out)] <- "ND"
myAlign <- rep("l", nrow(out)+1)
print(xtable(t(out),
	     caption = "ROC parameters for the {\\em k}-TSP classifier combining the top 5 TSPs",
	     label = "tab:rocGlasK5",
	     align = myAlign), 
      type="latex", include.rownames=TRUE, table.placement="H",
      caption.placement="top", size="footnotesize")
@ 


In Table~\ref{tab:rocGlasK6} are shown the ROC parameters computed on the 
training set using the {\em k}-TSP classifier combining the top first k=6 TSPs:

<<rocGlasK6tab, results=tex, eval=TRUE, echo=FALSE, cache=FALSE>>=
###ROC parameters k=6 table
out <- format(rocParams$k6[-1,], nsmall=3, digits=3)
colnames(out) <- paste("Threshold:", format(rocParams$k6[1,], nsmall=3, digits=3))
out[is.nan(out)] <- "ND"
myAlign <- rep("l", nrow(out)+1)
print(xtable(t(out),
	     caption = "ROC parameters for the {\\em k}-TSP classifier combining the top 6 TSPs",
	     label = "tab:rocGlasK6",
	     align = myAlign), 
      type="latex", include.rownames=TRUE, table.placement="H",
      caption.placement="top", size="footnotesize")
@ 


In Table~\ref{tab:rocGlasK7} are shown the ROC parameters computed on the 
training set using the {\em k}-TSP classifier combining the top first k=7 TSPs:

<<rocGlasK7tab, results=tex, eval=TRUE, echo=FALSE, cache=FALSE>>=
###ROC parameters k=7 table
out <- format(rocParams$k7[-1,], nsmall=3, digits=3)
colnames(out) <- paste("Threshold:", format(rocParams$k7[1,], nsmall=3, digits=3))
out[is.nan(out)] <- "ND"
myAlign <- rep("l", nrow(out)+1)
print(xtable(t(out),
	     caption = "ROC parameters for the {\\em k}-TSP classifier combining the top 7 TSPs",
	     label = "tab:rocGlasK7",
	     align = myAlign), 
      type="latex", include.rownames=TRUE, table.placement="H",
      caption.placement="top", size="footnotesize")
@ 


In Table~\ref{tab:rocGlasK8} are shown the ROC parameters computed on the 
training set using the {\em k}-TSP classifier combining the top first k=8 TSPs:

<<rocGlasK8tab, results=tex, eval=TRUE, echo=FALSE, cache=FALSE>>=
###ROC parameters k=8 table
out <- format(rocParams$k8[-1,], nsmall=3, digits=3)
colnames(out) <- paste("Threshold:", format(rocParams$k8[1,], nsmall=3, digits=3))
out[is.nan(out)] <- "ND"
myAlign <- rep("l", nrow(out)+1)
print(xtable(t(out),
	     caption = "ROC parameters for the {\\em k}-TSP classifier combining the top 8 TSPs",
	     label = "tab:rocGlasK8",
	     align = myAlign), 
      type="latex", include.rownames=TRUE, table.placement="H",
      caption.placement="top", size="footnotesize")
@ 


In Table~\ref{tab:rocGlasK9} are shown the ROC parameters computed on the 
training set using the {\em k}-TSP classifier combining the top first k=9 TSPs:

<<rocGlasK9tab, results=tex, eval=TRUE, echo=FALSE, cache=FALSE>>=
###ROC parameters k=9 table
out <- format(rocParams$k9[-1,], nsmall=3, digits=3)
colnames(out) <- paste("Threshold:", format(rocParams$k9[1,], nsmall=3, digits=3))
out[is.nan(out)] <- "ND"
myAlign <- rep("l", nrow(out)+1)
print(xtable(t(out),
	     caption = "ROC parameters for the {\\em k}-TSP classifier combining the top 9 TSPs",
	     label = "tab:rocGlasK9",
	     align = myAlign), 
      type="latex", include.rownames=TRUE, table.placement="H",
      caption.placement="top", size="footnotesize")
@ 

As results from Tables
~\ref{tab:rocGlasK5},  ~\ref{tab:rocGlasK6}, 
~\ref{tab:rocGlasK7}, ~\ref{tab:rocGlasK8}, 
and ~\ref{tab:rocGlasK9},
a classifier combining the top 8 TSPs achieves a sensitivity
of 1 and a specificity of 0.81 in the training set, using a combination
threshold of 2.5.
This means that a patient is classified at high risk of recurrence when any 2 individual TSPs
out of 8 return a high risk prediction.
In Figure~\ref{fig:ktspAUC2} below are shown the AUC curves for the {\em k}-TSP classifiers 
involving the top 8 TSPs:

<<ktspAUC2, eval=TRUE, echo=TRUE, cache=TRUE>>=

####Compute object to plot the ROC/AUC curves for all K-TSP combination
howManyTSP <- 6:9
kVec <- paste("k", howManyTSP, sep="")
aucGlas <- lapply(k[kVec], plotKTSPauc, 
		  data=exprs(glasDataAll.ttm)[, sel], group=glasGroupAll.ttm[sel] )
@ 

\begin{figure}[H]
\begin{center}
  \setkeys{Gin}{width=0.5\textwidth}
<<label=ktspAUC3, eval=TRUE, echo=FALSE, cache=FALSE, fig=TRUE, width=10, height=10, resolution=144>>=
######Plot AUC for those that minimize the ktsp number and maximize auc 
rocStats <-  c("threshold", "specificity", "sensitivity", "accuracy")
rocCols <- rev(1:length(aucGlas))
plot(aucGlas[[1]], print.thres=FALSE, print.thres.best.method="youden", 
     col=rocCols[1], lty=1, lwd=4, cex=2, cex.axis=1.5, cex.lab=1.5)
for(i in 2:length(aucGlas)) {
	plot(aucGlas[[i]], print.thres=FALSE, print.thres.best.method="youden", col=rocCols[i], lty=1, lwd=3, cex=2, add=TRUE)
}
###Prepare the legend
ll <- lapply(aucGlas, function(y) { round(coords(y, "best", best.method="youden", ret=rocStats), 2) })
ll <- mapply(x=ll, y=paste("k =", howManyTSP), MoreArgs=list(z=rocStats),
	     FUN=function(x, y, z) {paste(y, "-",paste(paste(z, "=", x), collapse="; ")) })
###Add the legend
legend("bottomright", legend=ll, col=rocCols, lwd=5, cex=1.25, bg="white")
@ 
\end{center}
\caption[ROC curves for the best {\em k}-TSP combinations]{
  ROC curves for the best {\em k}-TSP combinations involving 6 or 7 TSP
  in the training set.
}
\label{fig:ktspAUC2}
\end{figure}


The following chunk of {\R} was used to train the {\em k}-TSP classifier using 
the van't Veer cases from the Glas cohort, the 70-gene set, 
and the occurrence of a metastasis within five years as end-point.

<<ktspGlasTraining.TTM, eval=TRUE, echo=TRUE, cache=TRUE>>=
###Trainin the 3-tsp classification within only the 70 genes: complete cohort
ktspGlasVtV.ttm <- KTSP.Train(exprs(glasDataAll.ttm)[,sel], glasGroupAll.ttm[sel], 8)
@ 


The individual TSPs constituting the {\em k}-TSP classifier 
are shown below in Table~\ref{tab:KTSP}.


<<tab5, results=tex, eval=TRUE, echo=FALSE, cache=FALSE>>=
################################################Preapare the table
ktspTable <- data.frame(ktspGlasVtV.ttm$geneNames, round(ktspGlasVtV.ttm$score, 2), stringsAsFactors=FALSE )
ktspTable$order <- order(ktspGlasVtV.ttm$score, decreasing=TRUE)
colnames(ktspTable) <- c("ID: Good Gene", "ID: Bad Gene", "TSP score", "originalOrder")
ktspTable <- apply(ktspTable, 2, gsub, pattern="_Hs\\..+", replacement="")
ktspTable <- as.data.frame(ktspTable, stringsAsFactors=FALSE)

###add correlation
glasAnn <- featureData(glasDataAll)@data[,c("Comment.AEReporterName","gns231Cors")]
ktspTable <- merge(ktspTable, glasAnn, all.x=TRUE, by.x="ID: Bad Gene", by.y=1, sort=FALSE)
colnames(ktspTable)[colnames(ktspTable) == "gns231Cors"] <- "COR: Bad Gene"
ktspTable <- merge(ktspTable, glasAnn, all.x=TRUE, by.x="ID: Good Gene", by.y=1, sort=FALSE)
colnames(ktspTable)[colnames(ktspTable) == "gns231Cors"] <- "COR: Good Gene"

###Retrieve the desired annotation from the vantVeer dataset for the 70 genes
newAnn <- featureData(vantVeer)@data
newAnn <- newAnn[newAnn$genes70 & !is.na(newAnn$genes70),]
newAnnBySystematicName <- newAnn[, c("Systematic.name", "NCBI.gene.symbol")]
newAnnByGeneName <- newAnn[, c("Gene.name", "NCBI.gene.symbol")]

###Annotate the first set of genes
tmpGood <- merge(ktspTable[,"ID: Good Gene", drop=FALSE], newAnnBySystematicName, all.x=TRUE, by.x="ID: Good Gene", by.y=1, sort=FALSE)
tmpGood <- merge(tmpGood, newAnnByGeneName,  all.x=TRUE, by.x="ID: Good Gene", by.y=1, sort=FALSE)
tmpGood$Alias <- tmpGood$NCBI.gene.symbol.x
tmpGood$Alias[is.na(tmpGood$Alias)] <- tmpGood$NCBI.gene.symbol.y[is.na(tmpGood$Alias)]

###Annotate the first set of genes
tmpBad <- merge(ktspTable[,"ID: Bad Gene", drop=FALSE], newAnnBySystematicName, all.x=TRUE, by.x="ID: Bad Gene", by.y=1, sort=FALSE)
tmpBad <- merge(tmpBad, newAnnByGeneName,  all.x=TRUE, by.x="ID: Bad Gene", by.y=1, sort=FALSE)
tmpBad$Alias <- tmpBad$NCBI.gene.symbol.x
tmpBad$Alias[is.na(tmpBad$Alias)] <- tmpBad$NCBI.gene.symbol.y[is.na(tmpBad$Alias)]

###Merge Bad
selColumns <- c("ID: Bad Gene", "Alias")
ktspTable <- merge(ktspTable, tmpBad[ , selColumns ], by="ID: Bad Gene")
colnames(ktspTable)[colnames(ktspTable) == "Alias"] <- "ALIAS: Bad Gene"

###Merge Good
selColumns <- c("ID: Good Gene", "Alias")
ktspTable <- merge(ktspTable, tmpGood[ , selColumns ], by="ID: Good Gene")
colnames(ktspTable)[colnames(ktspTable) == "Alias"] <- "ALIAS: Good Gene"

###Remove duplicated and reorder columns
ktspTable <- ktspTable[!duplicated(ktspTable[,1]),]
ktspTable <- ktspTable[, order(colnames(ktspTable))]
ktspTable <- ktspTable[order(ktspTable[,"TSP score"], decreasing=TRUE), ]

###reorder rows by score and then remove the ordering column
ktspTable <- ktspTable[as.numeric(ktspTable$originalOrder), ]
ktspTable$originalOrder <- NULL

###Manually annotated Bad
ktspTable$"ALIAS: Bad Gene"[ktspTable$"ID: Bad Gene" == "CFFM4"] <- "MS4A7"
ktspTable$"ALIAS: Bad Gene"[ktspTable$"ID: Bad Gene" == "LOC57110"] <- "HRASLS"
ktspTable$"ALIAS: Bad Gene"[ktspTable$"ID: Bad Gene" == "SERF1A"] <- "SERF1A"

###Manually annotated Good
ktspTable$"ALIAS: Good Gene"[ktspTable$"ID: Good Gene" == "CFFM4"] <- "MS4A7"


###Print
print(xtable(ktspTable,
	     caption = "Individual TSP contained in the final classifier.",
	     label = "tab:KTSP",
	     align = "llllllll"), 
      type="latex", include.rownames=FALSE, table.placement="H",
      caption.placement="top", size="footnotesize")
@


The following {\R} code chunk was used to define the {\em k}-TSP 
classifier combination function using the identified optimized 2.5 threshold 
(see Table~\ref{tab:rocGlasK8} above):

<<myCombineFunc, eval=TRUE, echo=TRUE, cache=TRUE>>=
###Combination function
myCombineFunc <- function(x) sum(x) < 2.5
@ 


The following {\R} code chunk was used to compute the {\em k}-TSP 
classifier performance in the training set:

<<ktspGlasTesting.TTM, eval=TRUE, echo=TRUE, cache=TRUE>>=
###Create a list to store the results
ktspResults <- list()
###Get resubstitution accuracy: van't Veer cases from the Glas data set
ktspResults$trainGlasVtV.ttm <- getKTSPperformance(exprs(glasDataAll.ttm)[, sel], ktspGlasVtV.ttm, 
						   glasGroupAll.ttm[sel], combineFunc = myCombineFunc)
@ 


Below is shown the {\em k}-TSP classifier performance on the training set:

<<showKtspLvVtesting.TTM, eval=TRUE, echo=TRUE, cache=FALSE>>=
###Show resubstitution accuracy
ktspResults$trainGlasVtV.ttm$overallAccuracy
ktspResults$trainGlasVtV.ttm
@ 


<<ktspGlasIndividualTSP.TTM, eval=TRUE, echo=FALSE, cache=TRUE>>=
###Combination function
doNotCombineFunc <- function(x) x
###Get indivisdual classification for each patient of the van't Veer cohort from the Glas data set
singleTSPpred <- KTSP.Classify(exprs(glasDataAll.ttm)[, sel], ktspGlasVtV.ttm, 
				     combineFunc = doNotCombineFunc)
###Format classification results into a numeric matrix, add annotation
singleTSPpred <- matrix(singleTSPpred, ncol=8, byrow=TRUE)
###Individual TSP as colnames, using aliases from ktspTable
gn1 <- ktspTable[, "ALIAS: Good Gene"]
gn2 <- ktspTable[ , "ALIAS: Bad Gene"]
gn1[is.na(gn1)] <- ktspTable[is.na(gn1),  "ID: Good Gene"]
colnames(singleTSPpred)  <- paste(gn1, gn2, sep = " < ")
###Individual patients and outcome as rownames
outcome <- factor(pData(glasDataAll.ttm)[sel, "FiveYearMetastasis"])
levels(outcome) <- c("GOOD","BAD")
rownames(singleTSPpred) <- paste(pData(glasDataAll.ttm)[sel, "Sample.Name.Cy5"], outcome, sep="_")
###reorder cases by outcome
singleTSPpred <- singleTSPpred[order(glasGroupAll.ttm[sel]) , ]
@ 

In Figure~\ref{fig:ktspHeatMap} are shown the prognostic group predictions obtained 
for each individual patient using each separate TSP from Table~\ref{tab:rocGlasK8}.

\begin{figure}[H]
  \begin{center}
  \setkeys{Gin}{width=0.195\textwidth}
<<label=ktspHeatMap, eval=TRUE, echo=FALSE, cache=FALSE, fig=TRUE, height=27, width=5>>=
####HeatMat with individual tsp prediction
heatmap.2(singleTSPpred, scale="none", Rowv="none", Colv=TRUE,  dendrogram="none", 
	  trace="none", key=FALSE, 
	  col=c("lightsteelblue2", "pink3"), # col=c("steelblue2", "indianred4"), #col=c("navyblue", "orange") , 
	  sepwidth=c(0.075,0.1), sepcolor="black", #"white", 
	  colsep=1:ncol(singleTSPpred), rowsep=1:nrow(singleTSPpred), 
	  lmat=rbind( c(0, 3), c(2,1), c(0,4) ), lhei=c(0.02, 5, 0.5), lwid=c(0.15, 5), 
	  mar=c(8,18), cexRow=2.4, cexCol=2.5
	  )
@
\end{center}
\caption[Individual TSP predictions: Glas dataset]{Prognostic group predictions 
  for each separate TSP from Table~\ref{tab:rocGlasK8}.
  The TSP are shown as columns, %The TSP are shown as rows,
  while the distinct patients are
  represented on the rows. % represented on the columns. 
  The pink color is used for classification
  in the ``Bad'' prognostic group, while blue for ``Good'' prognostic 
  group predictions.
}
\label{fig:ktspHeatMap}
\end{figure}


%%%%%%%%%%%%%%%%%%%%%%%%%%%%%%%%%%%%%%%%%%%%%%%%%% 
\subsection{Re-training of the MammaPrint classifier}
\label{sec:retrain}

The chunk of {\R} code below shows the steps necessary to re-train the 
MammaPrint classifier. To this end we need to compute the cosine correlation
between each sample and the 70-gene mean expression profile of the 44
patients in the good prognostic group.

<<computeMammaPrint, eval=TRUE, echo=TRUE, cache=FALSE>>=
###Load the lsa library, which contains the the cosine correlation between two vectors
require(lsa)
###Obtain mean expression profiles for the 70-gene signature
gns70profile <- exprs(glasDataAll.ttm)[ , sel]
gns70profile <- gns70profile[ , glasGroupAll.ttm[sel] == 1]
gns70profile <- apply(gns70profile, 1, mean, trim=0)
###Define the correlation threshold for the final classification
cosineCorThr <- 0.4
###Compute the cosine correlation for each patient
cosineCorsOnGlas <- apply(exprs(glasDataAll.ttm)[ , sel], 2, cosine, y=gns70profile)
###Classify each patient using the specified threshold
computedMammaPredOnGlas <- 1 * (cosineCorsOnGlas > cosineCorThr)
@ 


Below is shown the re-substitution performance using the re-trained 
MammaPrint classifier.

<<showNewMamTraining, echo=TRUE, eval=TRUE, cache=FALSE>>=
confusionMatrix(computedMammaPredOnGlas, glasGroupAll.ttm[sel])
@ 

It must be noted that there is a discrepancy in the predictions 
obtained with this apporach compared
to what was originally reported by Glas and colleagues \cite{Glas2006}.
In the case of the retrained classifier there are 13 rather than 12 patients
with a good prognosis who are misclassified and assigned to the
poor prognostic group. Possible explanations for these differencies are:

\begin{itemize}
  \item  The set of patients we have for training purposes might not be exactly the same
    employed in the original manuscript (for an explanation see Section~\ref{sec:compCases});
  \item The pre-processing strategy we have applied -- derived from the description 
    available in the original manuscripts (see Section ~\ref{sec:normExpr} for details)
    -- might differ slightly  from  what performed by Glas and colleagues \cite{Glas2006,Weng2006};
    \item A combination of the two reasons above.
\end{itemize}


%%%%%%%%%%%%%%%%%%%%%%%%%%%%%%%%%%%%%%%%%%%%%%%%%% 
\subsection{Development of other classifiers using the Glas data set}

For training purposes we have also applied Linear Discriminant Analysis (LDA)
and Prediction Analysis of Microarray (PAM) on the Glas data set \cite{Glas2006}.
Also in this case we have selected and used the same patients and
end-point of the original van't Veer study \cite{vant2002}.


%%%%%%%%%%%%%%%%%%%%%%%%%%%%%%%%%%%%%%%%%%%%%%%%%% 
\subsubsection{LDA classifier training}

In the {\R} code chunk below is shown how to train a prognostic classifier using LDA
with the {\R-\Bioc} package \Rcode{MLInterfaces}.
To this end the Glas and Buyse data must be combined in a unique \Rcode{ExpressionSet}
instance, as show below.

<<LDAtraining, eval=TRUE, echo=TRUE, cache=TRUE>>=
###Load MLInterfaces
require(MLInterfaces)
###Combine Glas and Buyse expression data as required in MLInterfaces
df1 <- exprs(glasDataAll.ttm[, sel])
df2 <- exprs(buyseDataAll.ttm)
glasBuyseData.ttm <- merge(df1, df2, by=0)
rownames(glasBuyseData.ttm) <- glasBuyseData.ttm[,1]
glasBuyseData.ttm <- as.matrix(glasBuyseData.ttm[,-1])
###Combine Glas and Buyse group information as required in MLInterfaces
glasBuyseGroup.ttm <- data.frame(group.ttm=factor(c(glasGroupAll.ttm[sel], buyseGroupAll.ttm)))
levels(glasBuyseGroup.ttm$group.ttm) <- c("Bad", "Good")
rownames(glasBuyseGroup.ttm) <- colnames(glasBuyseData.ttm)
###Create as new ExpressionSet
glasBuyseData.ttm <- ExpressionSet(glasBuyseData.ttm,
				   phenoData=AnnotatedDataFrame(glasBuyseGroup.ttm))
###Create a numeric index for Glas and Buyse samples in the merged data
###as required in MLInterfaces for training and validation purposes
glassTrainInd <- 1:length(glasGroupAll.ttm[sel])
###LDA with MLInterfaces
lda.res <- MLearn(group.ttm~., glasBuyseData.ttm, .method=ldaI, trainInd=glassTrainInd)
@ 

Below is shown the LDA classifier performance on the training set:

<<showLDAtraining, echo=TRUE, eval=TRUE, cache=FALSE>>=
confusionMatrix(as.table(t(confuMat(lda.res, "train"))))
@ 


%%%%%%%%%%%%%%%%%%%%%%%%%%%%%%%%%%%%%%%%%%%%%%%%%% 
\subsubsection{PAM classifier training}

In the {\R} code chunk below is shown how to train a prognostic classifier using PAM
with the {\R-\Bioc} package \Rcode{pamr}.
Also in this case the data must be assembled to meet the package specifications.

<<PAMtraining, eval=TRUE, echo=TRUE, cache=TRUE>>=
require(pamr)
###Prepare the data for PAM analysis
symbols <- rownames(exprs(glasDataAll.ttm[, sel]))
pam.glasData <- list(x=exprs(glasDataAll.ttm[, sel]), y=glasGroupAll.ttm[sel],
		     genenames=symbols, geneid=symbols)
###Train the PAM classifier
pam.glasRes <- pamr.train(pam.glasData)
###Cross validation
pam.glasResCV <- pamr.cv(pam.glasRes, pam.glasData)
###Predictions in the trainin set using all genes
pam.glasResPred <- pamr.predict(pam.glasRes, pam.glasData$x, threshold=0)
@ 

In Figure~\ref{fig:pamCen} are shown the shrunken centroids
from PAM.

\begin{figure}[H]
\begin{center}
\setkeys{Gin}{width=0.75\textwidth}
<<label=pamCen, eval=TRUE, echo=FALSE, cache=FALSE, fig=TRUE, width=12, height=8>>=
####Plot showing the shrunken centroids
par(list(mar=c(6,7,5,0.5), mgp=c(4,1.25,0) ))
pamr.plotcen(pam.glasRes, pam.glasData,  threshold=0)
@
\end{center}
\caption[PAM shrunken centroids]{
  Plot shows the PAM shrunken centroids in the training set
  (0 = ``bad'' prognostic group, 1 = ``good'' prognostic group).
}
\label{fig:pamCen}
\end{figure}


In Figure~\ref{fig:pamCV}, the plots shows the cross-validation miss-classification error in 
the training set for decreasing number of genes in the PAM classifier.

\begin{figure}[H]
\begin{center}
\setkeys{Gin}{width=0.75\textwidth}
<<label=pamCV, eval=TRUE, echo=FALSE, cache=FALSE, fig=TRUE, width=12, height=8>>=
###Plot for cross-validation
pamr.plotcv(pam.glasResCV)
@
\end{center}
\caption[PAM misclassification error]{
Cross-validation miss-classification error in 
the training set for decreasing number of genes in the PAM classifier.
(0 = ``bad'' prognostic group, 1 = ``good'' prognostic group).
}
\label{fig:pamCV}
\end{figure}


Below is shown the PAM classifier performance on the training set:

<<showLDAtraining, echo=TRUE, eval=TRUE, cache=FALSE>>=
confusionMatrix(pam.glasResPred, glasGroupAll.ttm[sel])
@ 


%%%%%%%%%%%%%%%%%%%%%%%%%%%%%%%%%%%%%%%%%%%%%%%%%% 
\subsection{ROC-AUC analysis in the Glas cohort}

The chunk of code below shows how to compute resubstitution estimates in the Glas cohort
performing AUC analysis comparing the {\em k}-TSP classifier, MammaPrint,
and the other predictors.

<<ktspGlasIndividualTSP.TTM, eval=TRUE, echo=TRUE, cache=TRUE>>=
###Assemble all predictions in a data.frame
allPredictors <- data.frame(Response=glasGroupAll.ttm[sel],###RESPONSE
			    KTSP=KTSP.Classify(exprs(glasDataAll.ttm)[,sel], #KTSP classifier
			       ktspGlasVtV.ttm, myCombineFunc), #Threshold maximizing sensitivity
			     retrainedMammaPrint=computedMammaPredOnGlas, #Retrained MammaPrint
			     PAM=-1 + as.numeric(pam.glasResPred), #PAM classifier (subtract 1 for levels consistency)
			     LDA=-1 + as.numeric(trainPredictions(lda.res)), #LDA classifier (subtract 1 for levels consistency)
			     stringsAsFactors=FALSE)
###In the pROC package the case are usually labeled with 1 and controls with 0
allPredictors <- lapply(allPredictors, function(x) abs(-1 + as.numeric(x)) )
@

In Figure~\ref{fig:aucFromALL} are shown the resubstitution 
ROC and AUC results as obtained in the training set for the {\em k}-TSP 
predictors.

\begin{figure}[H]
  \begin{center}
  \setkeys{Gin}{width=0.45\textwidth}
<<label=aucFromALL, eval=TRUE, echo=FALSE, cache=FALSE, fig=TRUE, height=12, width=9>>=
###Function to plot ROC-AUC
plotAUC <- function(resp, pred, ...) plot(roc(resp, pred), ...)
###Function to create and add a legend to ROC-AUC
legendAUC <- function(pred, resp, digits=2, ...) {
	x <- format(round(ci(roc(resp, pred), ...), digits), nsmall=digits)
	paste("AUC: ", x[[2]], ";", "95% CI: ", x[[1]], "-", x[[3]])
}
###Layout of the figures
layout(matrix(1:2, ncol=1), heights= c(0.75, 0.25))
###Define some graphical parameters
par(mar=c(3,3,2,0), cex=1.2)
###Prepare colors and lines
myCols <- c(NA, "blue", "darkgreen", "black", "purple", "orange")
myLty <- c(NA, 1, 2, 5, 4, 3, 6)
###Plot first ROC
plotAUC(allPredictors[[1]], allPredictors[[2]], 
	col=myCols[2], lwd=5, lty=myLty[2], main="Training Set")
###Add the remaining 
for(i in length(allPredictors):2) {
	plotAUC(allPredictors[[1]], allPredictors[[i]], col=myCols[i], 
		add=TRUE, lwd=5, lty=myLty[i])
}
###Add grid and 45 degrees line
grid(col="grey", lwd=2)
###Prepare the legend
myIndex <- 2:length(allPredictors)
ll <- paste(sapply(allPredictors[myIndex], legendAUC, 
		   resp=allPredictors[[1]]), sep= " : ", names(allPredictors)[myIndex] )
###Add the legend
par(mar=c(0,0,0,0), cex=1) ; plot.new()
legend("center", legend=ll, col=myCols[-1],
       lwd=5, cex=1.4, bg="white", ncol=1, lty=myLty[-1])
@ 
\end{center}
\caption[ROC-AUC analysis in the training set: Glas cohort]{
  Resubstitution ROC-AUC analysis in the training set of samples (Glas cohort).
  The blue continuous line depicts the ROC curve for the classification obtained 
  obtained by using the dichotomized {\em k}-TSP classifier using the $2.5$ 
  threshold that maximized sensitivity (see Table~\ref{tab:rocGlasK8}).
  AUC along with $95\%$ confidence intervals are shown in the figure legend.
}
\label{fig:aucFromALL}
\end{figure}


%%%%%%%%%%%%%%%%%%%%%%%%%%%%%%%%%%%%%%%%%%%%%%%%%%
\section{Prognostic predictor validation}

%%%%%%%%%%%%%%%%%%%%%%%%%%%%%%%%%%%%%%%%%%%%%%%%%% 
\subsection{{\em k}-TSP classifier  performance in the Buyse cohort}

We have validated our {\em k}-TSP classifier using the Buyse cohort
and the same end-point used for training (occurrence of a metastasis 
within five years as first recurrence event).
The following {\R} code chunk was used to compute the prognostic 
prediction accuracy for the selected end-point in this test set,
using all 307 cases of the Buyse cohort.

<<ktspTestingBuyse.TTMonTTM, eval=TRUE, echo=TRUE, cache=TRUE>>=
###Get the validation accuracy in Buyse (all cases)
ktspResults$testBuyseAll.ktspGlasVtV.ttm <- getKTSPperformance(exprs(buyseEset), ktspGlasVtV.ttm, 
							       buyseGroupAll.ttm,  
							       combineFunc = myCombineFunc)
@ 

The prognostic prediction accuracy of the {\em k}-TSP classifier
for the development of metastasis as first recurrence within 5 years
for all the 307 cases is shown below:

<<showKtspTestingBuyse.TTTonTTM2, eval=TRUE, echo=TRUE, cache=FALSE>>=
###Get the validation test accuracy: TTM by classifier from Glas (all cases)
ktspResults$testBuyseAll.ktspGlasVtV.ttm$overallAccuracy
ktspResults$testBuyseAll.ktspGlasVtV.ttm
@ 

<<ktspBuyseIndividualTSP.TTM, eval=TRUE, echo=FALSE, cache=TRUE>>=
###Get indivisdual classification for each patient of the Buyse cohort
singleTSPpred2 <- KTSP.Classify(exprs(buyseEset), ktspGlasVtV.ttm, 
				combineFunc = doNotCombineFunc)
###Format classification results into a numeric matrix, add annotation
singleTSPpred2 <- matrix(singleTSPpred2, ncol=8, byrow=TRUE)
###Individual TSP as colnames, using aliases from ktspTable
gn1 <- ktspTable[, "ALIAS: Good Gene"]
gn2 <- ktspTable[ , "ALIAS: Bad Gene"]
gn1[is.na(gn1)] <- ktspTable[is.na(gn1),  "ID: Good Gene"]
colnames(singleTSPpred2)  <- paste(gn1, gn2, sep = " < ")
###Individual patients and outcome as rownames
outcome2 <- factor(pData(buyseEset)[,"FiveYearRecurrence"])
levels(outcome2) <- c("GOOD","BAD")
rownames(singleTSPpred2) <- paste(pData(buyseEset)[ , "Patients"], outcome2, sep="_")
###reorder cases by outcome
singleTSPpred2 <- singleTSPpred2[order(buyseGroupAll.ttm) , ]
@ 

In Figures~\ref{fig:ktspHeatMap2a} \ref{fig:ktspHeatMap2b}
are shown the prognostic group predictions obtained 
for each individual patient using each separate TSP from Table~\ref{tab:rocGlasK8}.


\begin{figure}[H]
  \begin{center}
  \setkeys{Gin}{width=0.14\textwidth}
<<label=ktspHeatMap2a, eval=TRUE, echo=FALSE, cache=FALSE, fig=TRUE, height=35, width=4.5>>=
####HeatMat with individual tsp prediction
rSel <- 1:150
heatmap.2(singleTSPpred2[rSel,], scale="none", Rowv="none", Colv=TRUE,  dendrogram="none", 
	  trace="none", key=FALSE, 
	  col=c("lightsteelblue2", "pink3"), # col=c("steelblue2", "indianred4"), #col=c("navyblue", "orange") , 
	  sepwidth=c(0.075,0.1), sepcolor="black", #"white", 
	  colsep=1:ncol(singleTSPpred2), rowsep=1:nrow(singleTSPpred2[rSel,]), 
	  lmat=rbind( c(0, 3), c(2,1), c(0,4) ), lhei=c(0.02, 5, 0.4), lwid=c(0.15, 5), 
	  mar=c(5,18), cexRow=2.2, cexCol=2.2
	  )
@
\end{center}
\caption[Individual TSP predictions: Buyse dataset (first set)]{Prognostic group predictions 
  for each separate TSP from Table~\ref{tab:rocGlasK8}.
  The first set of 150 patients is shown.
  The TSP are shown as columns, %The TSP are shown as rows,
  while the distinct patients are
  represented on the rows. % represented on the columns. 
  The pink color is used for classification
  in the ``Bad'' prognostic group, while blue for ``Good'' prognostic 
  group predictions.
}
\label{fig:ktspHeatMap2a}
\end{figure}

  
\begin{figure}[H]
  \begin{center}
  \setkeys{Gin}{width=0.14\textwidth}
<<label=ktspHeatMap2b, eval=TRUE, echo=FALSE, cache=FALSE, fig=TRUE, height=35, width=4.5>>=
####HeatMat with individual tsp prediction
rSel <- 151:307
heatmap.2(singleTSPpred2[rSel,], scale="none", Rowv="none", Colv=TRUE,  dendrogram="none", 
	  trace="none", key=FALSE, 
	  col=c("lightsteelblue2", "pink3"), # col=c("steelblue2", "indianred4"), #col=c("navyblue", "orange") , 
	  sepwidth=c(0.075,0.1), sepcolor="black", #"white", 
	  colsep=1:ncol(singleTSPpred2), rowsep=1:nrow(singleTSPpred2[rSel,]), 
	  lmat=rbind( c(0, 3), c(2,1), c(0,4) ), lhei=c(0.02, 5, 0.4), lwid=c(0.15, 5), 
	  mar=c(5,18), cexRow=2.2, cexCol=2.2
	  )
@
\end{center}
\caption[Individual TSP predictions: Buyse dataset (second set)]{Prognostic group predictions 
  for each separate TSP from Table~\ref{tab:rocGlasK8}.
  The second set of 157 patients is shown.
  The TSP are shown as columns, %The TSP are shown as rows,
  while the distinct patients are
  represented on the rows. % represented on the columns. 
  The pink color is used for classification
  in the ``Bad'' prognostic group, while blue for ``Good'' prognostic 
  group predictions.
}
\label{fig:ktspHeatMap2b}
\end{figure}


%%%%%%%%%%%%%%%%%%%%%%%%%%%%%%%%%%%%%%%%%%%%%%%%%% 
\subsection{MammaPrint assay performance in the Buyse cohort}

\subsubsection{Reported MammaPrint predictions}

We have also evaluated the performance of the MammaPrint assay
using the prediction information provided with the ArrayExpress
``E-TABM-77'' series for the Buyse cohort.
The following {\R} code chunk was used to compute the prediction 
accuracy for the selected end-point in the Buyse cohort, 
using all 307 cases.

<<mammaPrintTestingBuyseAll, eval=TRUE, echo=TRUE, cache=TRUE>>=
###Extract and format the MammaPrint prediction results
mammaPrintPredictionAll <- pData(buyseEset)$Factor.Value.MammaPrint.prediction
mammaPrintPredictionAll <- factor(gsub("\\s.+", "", gsub(".+:", "", mammaPrintPredictionAll)))
@ 


<<showMammaPrintTestingBuyseAll1, eval=TRUE, echo=TRUE, cache=FALSE>>=
###Summary of MammaPrint results on Buyse
table(mammaPrintPredictionAll)
levels(mammaPrintPredictionAll) <- 0:1
@ 

The prognostic prediction accuracy of the MammaPrint assay 
for the development of metastasis as first recurrence within 5 years
for the all 307 cases is shown below:


<<showMammaPrintTestingBuyseAll2, eval=TRUE, echo=TRUE, cache=FALSE>>=
###Computing validation accuracy: TTM by MammaPrint (all 307 cases)
mammaPrintValidAll <- confusionMatrix(table(mammaPrintPredictionAll, buyseGroupAll.ttm))
mean(mammaPrintValidAll$byClass[c("Sensitivity", "Specificity")])
mammaPrintValidAll
@ 


\subsubsection{Retrained MammaPrint predictions}

The chunk of \R code below was used to predict the prognostic group
using the retrained MammaPrint classifier and the selectect threshold of 0.4.

<<computeMammaPrintBuyse, eval=TRUE, echo=TRUE, cache=FALSE>>=
###Compute the cosine correlation for each patient
cosineCorsOnBuyse <- apply(exprs(buyseDataAll.ttm), 2, cosine, y=gns70profile)
###Classify each patient using the specified threshold
computedMammaPredOnBuyse <- 1 * (cosineCorsOnBuyse > cosineCorThr)
@ 

Below is shown the performance using the re-trained MammaPrint classifier 
in the Buyse cohort.

<<showNewMammaTest, echo=TRUE, eval=TRUE, cache=FALSE>>=
confusionMatrix(computedMammaPredOnBuyse, buyseGroupAll.ttm)
@ 

The chunk of code below is used to show the disagreement between the predictions
recomputed using the retrained MammaPrint signature and the prediction
reported in ArrayExpress  ``E-TABM-77'' record (Buyse cohort).
As previously noted about the performance of the retrained classifier in the Glas cohort, 
also in this case there are several discrepancies between the predictions reported 
for the MammaPrint assay and those obtained with 
the retrained classifier. As mentioned above, possible explanations for such
differencies are likely due to differencies in clinical sample annotation,
or in gene expression data preprocessing (see \ref{sec:retrain}).

<<mammaPrintdDisagrement, eval=TRUE, echo=TRUE, cache=FALSE>>=
###Evaluate classification on the Buyse cohort
reportedMamma <- pData(buyseDataAll.ttm)$Factor.Value.MammaPrint.prediction
table(factor(reportedMamma))
reportedMamma <- as.numeric(factor(reportedMamma)) - 1
table(factor(reportedMamma))
table(Computed=computedMammaPredOnBuyse, 
      Reported=reportedMamma)
@ 


%%%%%%%%%%%%%%%%%%%%%%%%%%%%%%%%%%%%%%%%%%%%%%%%%% 
\subsection{Performance of other classifiers in the Buyse cohort}

%%%%%%%%%%%%%%%%%%%%%%%%%%%%%%%%%%%%%%%%%%%%%%%%%% 
\subsubsection{LDA performance in the Buyse cohort}

Below is shown the performance using the LDA classifier 
in the Buyse cohort. 
The poor performance of LDA classifier in the validation cohort
is likely due to over-fitting due to the
large number of parameters that must be estimated.

<<ldaOnBuyse, eval=TRUE, echo=TRUE, cache=FALSE>>=
confusionMatrix(as.table(t(confuMat(lda.res))))
@ 

%%%%%%%%%%%%%%%%%%%%%%%%%%%%%%%%%%%%%%%%%%%%%%%%%% 
\subsubsection{PAM performance in the Buyse cohort}

Below is shown the performance using the PAM classifier 
in the Buyse cohort.

<<pamOnBuyse, echo=TRUE, eval=TRUE, cache=FALSE>>=
pam.buyseResPred <- pamr.predict(pam.glasRes, newx=exprs(buyseDataAll.ttm), 
 		    threshold=0, type="class")
confusionMatrix(pam.buyseResPred, buyseGroupAll.ttm )
@ 


%%%%%%%%%%%%%%%%%%%%%%%%%%%%%%%%%%%%%%%%%%%%%%%%%% 
\subsection{Performance of clinical classifiers in the Buyse cohort}

%%%%%%%%%%%%%%%%%%%%%%%%%%%%%%%%%%%%%%%%%%%%%%%%%% 
\subsubsection{Adjuvan! online performance in the Buyse cohort}

Below is shown the performance of the Adjuvan! online classifier 
in the Buyse cohort.

<<adjuvantPerf, echo=TRUE, eval=TRUE, cache=FALSE>>=
###Adjuvant online risk groups in the Buyse cohort
Adjuvant <- factor(pData(buyseDataAll.ttm)$Factor.Value.Adjuvant.online.risk.status,
		   levels=c("Adjuvant online:high clinical risk", "Adjuvant online:low clinical risk"))
levels(Adjuvant) <- 0:1
confusionMatrix(Adjuvant, buyseGroupAll.ttm )
@ 


%%%%%%%%%%%%%%%%%%%%%%%%%%%%%%%%%%%%%%%%%%%%%%%%%% 
\subsubsection{NPI performance in the Buyse cohort}

Below is shown the performance of the Nottingham Prognostic Index (NPI) 
in the Buyse cohort.

<<npiPerf, echo=TRUE, eval=TRUE, cache=FALSE>>=
###NPI risk groups in the Buyse cohort
NPIrisk <- factor(pData(buyseDataAll.ttm)$Factor.Value.NPI.Risk.Status,
		  levels=c("NPI:high clinical risk", "NPI:low clinical risk", "NPI:not applicable"))
levels(NPIrisk) <- c(0, 1, NA)
confusionMatrix(NPIrisk, buyseGroupAll.ttm )
@ 


%%%%%%%%%%%%%%%%%%%%%%%%%%%%%%%%%%%%%%%%%%%%%%%%%% 
\subsubsection{St Gallen performance in the Buyse cohort}

Below is shown the performance of the St. Gallen criteria 
in the Buyse cohort.

<<stGallenPerf, echo=TRUE, eval=TRUE, cache=FALSE>>=
###St.Gallen risk groups in the Buyse cohort
StGallen <- factor(pData(buyseDataAll.ttm)$Factor.Value.St.Gallen.Risk.Status,
		   levels=c("St Gallen category:high clinical risk", "St Gallen category:low clinical risk",
		   "St Gallen category:not applicable"))
levels(StGallen) <- c(0, 1, NA)
confusionMatrix(StGallen, buyseGroupAll.ttm )
@ 


%%%%%%%%%%%%%%%%%%%%%%%%%%%%%%%%%%%%%%%%%%%%%%%%%% 
\subsection{ROC-AUC analysis in the Buyse cohort}

The chunk of code below shows how to compute resubstitution estimates in the Buyse cohort
performing AUC analysis comparing the {\em k}-TSP classifier, MammaPrint,
the other molecular predictors, and the clinical predictors 
(Adjuvant! online, Nottingham Prognostic Index and the St Gallen criteria).

<<ktspBuyseIndividualTSP.TTM, eval=TRUE, echo=TRUE, cache=TRUE>>=
###Assemble all predictions in a data.frame
allPredictorsTest <- data.frame(Response=buyseGroupAll.ttm,
				KTSP=KTSP.Classify(exprs(buyseDataAll.ttm), #KTSP classifier
				   ktspGlasVtV.ttm, myCombineFunc), #Threshold maximizing sensitivity
				retrainedMammaPrint=computedMammaPredOnBuyse, #Retrained MammaPrint
				reportedMammaPrintBuyse=reportedMamma, #MammaPrint as reported
				PAM=-1 + as.numeric(pam.buyseResPred), #PAM classifier (subtract 1 for levels consistency)
				LDA=-1 + as.numeric(testPredictions(lda.res)), #LDA classifier (subtract 1 for levels consistency)
				NPIrisk=-1 + as.numeric(NPIrisk), #NPI (subtract 1 for levels consistency)
				StGallen=-1 + as.numeric(StGallen), #StGallen classifier (subtract 1 for levels consistency)
				Adjuvant=-1 + as.numeric(Adjuvant), #Adjuvant classifier (subtract 1 for levels consistency)
				stringsAsFactors=FALSE)
###In the pROC package the case are usually labeled with 1 and controls with 0
allPredictorsTest <- lapply(allPredictorsTest, function(x) abs(-1 + as.numeric(x)) )
@

In Figure~\ref{fig:aucFromALLtest} are shown results from the ROC and AUC
analysis as obtained in the test set for the {\em k}-TSP predictors, MammaPrint, 
the other molecular predictors, and the clinical based classifiers 
(Adjuvant online, NPI and the St. Gallen criteria).

\begin{figure}[H]
  \begin{center}
  \setkeys{Gin}{width=0.45\textwidth}
<<label=aucFromALLtest, eval=TRUE, echo=FALSE, cache=FALSE, fig=TRUE, height=12, width=8>>=
###Prepare the figure layout
layout(matrix(1:2, ncol=1), heights= c(0.7, 0.3))
###Set some graphical parameters
par(mar=c(3,3,2,0), cex=1.2)
###Prepare colors and lines
myCols <- c(NA, "blue", "darkgreen", "orange", "black", "purple",  "brown",
	    "green", "salmon", "cyan")
myLty <- c(NA, 1, 2, 1, 5, 4, 3, 6, 1, 2, 3)
###Define an index
myIndex <- 2:length(allPredictorsTest)
###Plot the the first ROC
plotAUC(allPredictorsTest[[1]], allPredictorsTest[[2]],
	col=myCols[2], add=FALSE, lwd=5, lty=myLty[2])
###Add the remaining 
for(i in length(allPredictorsTest):2) {
	plotAUC(allPredictorsTest[[1]], allPredictorsTest[[i]],
		col=myCols[i], add=TRUE, lwd=5, lty=myLty[i])
}
###add grid and 45 degrees line
grid(col="grey", lwd=2)
###Prepare the legend
myIndex <- 2:length(allPredictorsTest)
ll <- paste(sapply(allPredictorsTest[myIndex], legendAUC, 
		   resp=allPredictorsTest[[1]]), sep= " : ", names(allPredictorsTest)[myIndex] )
###Add the legend
par(mar=c(0,0,0,0), cex=1) ; plot.new()
legend("center", legend=ll, col=myCols[-1],
       lwd=5, cex=1.4, bg="white", ncol=1, lty=myLty[-1])
@ 
\end{center}
\caption[ROC-AUC analysis in the test set: Buyse cohort]{
  ROC-AUC analysis in the test set of samples (Buyse cohort).
  The blue continuous line depicts the ROC curve for the classification obtained 
  obtained by using the dichotomized {\em k}-TSP classifier using the $2.5$ 
  threshold that maximized sensitivity (see Table~\ref{tab:rocGlasK8}).
  The legend list the colors for all other lines and the AUC values for all the predictors,
  along with $95\%$ confidence intervals, are shown in the figure legend.
}
\label{fig:aucFromALLtest}
\end{figure}


%%%%%%%%%%%%%%%%%%%%%%%%%%%%%%%%%%%%%%%%%%%%%% 
%%%%%%%%%%%%%%%%%%%%%%%%%%%%%%%%%%%%%%%%%%%%%%
\subsection{Survival analysis in the Buyse cohorts}

%%%%%%%%%%%%%%%%%%%%%%%%%%%%%%%%%%%%%%%%%%%%%%%%%% 
\subsubsection{Time to development of metastasis}

Prepare the data for Kaplan-Meier analysis stratified by 
MammaPrint and {\em K}-TSP prediction results
for time to development of metastasis as first recurrence event.

<<prepareSurvival, eval=TRUE, echo=TRUE, cache=TRUE>>=
###Require survival library
require(survival)
###Extract Buyse phenotypic information
pBuyse <- pData(buyseDataAll.ttm)
###Assemble Survival object for time to metastasis
survPH.ttm <- Surv(pBuyse$TTM , pBuyse$TTMevent)
@ 

%%%%%%%%%%%%%%%%%
%%%%%% KTSP  %%%%%%%%
%%%%%%%%%%%%%%%%%

The {\R} code chunk below was used to compute 
the Kaplan-Meier curves for time to metastasis development
stratified by the KTSP prediction.

<<ktspKMttm2, eval=TRUE, echo=TRUE, cache=TRUE>>=
###Obtain and fromat KTSP prediction: set high-risk equal to 1
ktspPrediction <- factor(1 * ! KTSP.Classify(exprs(buyseDataAll.ttm), ktspGlasVtV.ttm, combineFunc=myCombineFunc))
levels(ktspPrediction) <- c("Low", "High")
###Kaplan-Meier curves stratified by KTSP
ktspKM.ttm <- survfit(survPH.ttm~strata(ktspPrediction))
@ 


The {\R} code chunk below was used to compute univariate 
Cox proportiona hazard model for time 
to metastasis development stratified by the KTSP prediction.

<<ktspKMttm3, eval=TRUE, echo=TRUE, cache=TRUE>>=
###Cox proportional hazard model with KTSP
ktspCOX.ttm <- coxph(survPH.ttm ~ ktspPrediction)
@ 


Below the results of the univariate Cox proportiona 
hazard model are shown:

<<ktspKMttm4, eval=TRUE, echo=TRUE, cache=FALSE>>=
###Cox proportional hazard model results
summary(ktspCOX.ttm)
@ 


In Figure~\ref{fig:ktspKMttm} are shown Kaplan-Meier curves 
for time to metastasis development stratified by the KTSP prediction.

\begin{figure}[H]
\begin{center}
  \setkeys{Gin}{width=0.65\textwidth}
<<label=ktspKMttm, eval=TRUE, echo=FALSE, cache=FALSE, fig=TRUE, width=10, height=7.5>>=
####Kaplan-Meier curve for KTSP prediction: time to metastasis
ktspPval.ttm <- round(summary(ktspCOX.ttm)[["sctest"]][["pvalue"]],6)
layout(matrix(1))
par(mar=c(5,5,3,1))
plot(ktspKM.ttm, col=c("orange","blue"), ylab="Proportion", xlab="Years",
     lwd=3, cex=2, cex.axis=1.75, cex.lab=2)
title("Kaplan-Meier Curves for KTSP classifier: time to metastasis", cex.main=1.5)
legend("bottomleft", legend=names(ktspKM.ttm$strata), col= c("orange","blue"),
       title=paste("Log-rank test p-value =", ktspPval.ttm), lty = 1, lwd=4, cex=1.5) 
@
\end{center}
\caption{Kaplan-Meier curves for {\em k}-TSP prediction: 
  time to development of metastasis.}
\label{fig:ktspKMttm}
\end{figure}


%%%%%%%%%%%%%%%%%
%%%%% MammaPrint  %%%%%%
%%%%%%%%%%%%%%%%%

The {\R} code chunk below was used to compute Kaplan-Meier 
curves for time to metastasis development as
stratified by the MammaPrint prediction.

<<mammaPrintKMttm2, eval=TRUE, echo=TRUE, cache=TRUE>>=
###Format MammaPrint prediction: set Low-risk as the first levels
mammaPrintPredictionAll <- factor(mammaPrintPredictionAll, levels=1:0)
levels(mammaPrintPredictionAll) <- c("Low", "High")
###Kaplan-Meier curves stratified by MammaPrint
mammaPrintKM.ttm <- survfit(survPH.ttm~strata(mammaPrintPredictionAll))
@ 


The {\R} code chunk below was used to sompute univariate Cox 
proportiona hazard model for time 
to metastasis development stratified by the MammaPrint
prediction.

<<mammaPrintKMttm3, eval=TRUE, echo=TRUE, cache=TRUE>>=
###Cox proportional hazard model with MammaPrint
mammaPrintCOX.ttm <- coxph(survPH.ttm ~ mammaPrintPredictionAll)
@ 


Below the results of the univariate Cox proportional 
hazard model are shown:

<<mammaPrintKMttm4, eval=TRUE, echo=TRUE, cache=FALSE>>=
###Cox proportional hazard model results
summary(mammaPrintCOX.ttm)
@ 

In Figure~\ref{fig:mammaPrintKMttm} Kaplan-Meier curves for time to metastasis
stratified by the MammaPrint prediction.

\begin{figure}[H]
\begin{center}
  \setkeys{Gin}{width=0.65\textwidth}
<<label=mammaPrintKMttm, eval=TRUE, echo=FALSE, cache=FALSE, fig=TRUE, width=10, height=7.5>>=
####Kaplan-Meier curve for MammaPrint prediction: time to metastasis
mammaPrintPval.ttm <- round(summary(mammaPrintCOX.ttm)[["sctest"]][["pvalue"]],6)
par(mar=c(5,5,3,1))
plot(mammaPrintKM.ttm, col=c("orange","blue"), ylab="Proportion", xlab="Years", 
     lwd=3, cex=2, cex.axis=1.75, cex.lab=2)
title("Kaplan-Meier Curves for MammaPrint assay: time to metastasis", cex.main=1.5)
legend("bottomleft", legend=names(mammaPrintKM.ttm$strata),
       title=paste("Log-rank test p-value =", mammaPrintPval.ttm),
       lty = 1, col=c("orange","blue"), lwd=4, cex=1.5) 
@ 
\end{center}
\caption{Kaplan-Meier curves for the mammaPrint prediction: 
  time to development of metastasis.}
\label{fig:mammaPrintKMttm}
\end{figure}


%%%%%%%%%%%%%%%%%
%%%%%% LDA  %%%%%%%%
%%%%%%%%%%%%%%%%%

The {\R} code chunk below was used to compute Kaplan-Meier 
curves for time to metastasis development as
stratified by the LDA classifier.

<<ldaKMttm2, eval=TRUE, echo=TRUE, cache=TRUE>>=
###Format pam prediction: set Low-risk as the first levels
ldaTestPred <- testPredictions(lda.res)
ldaPredictionAll <- factor(ldaTestPred, levels=c("Good", "Bad"))
levels(ldaPredictionAll) <- c("Low", "High")
###Kaplan-Meier curves stratified by PAM
ldaKM.ttm <- survfit(survPH.ttm~strata(ldaPredictionAll))
@ 


The {\R} code chunk below was used to sompute univariate Cox 
proportiona hazard model for time 
to metastasis development stratified by the LDA prediction.

<<ldaKMttm3, eval=TRUE, echo=TRUE, cache=TRUE>>=
###Cox proportional hazard model with LDA
ldaCOX.ttm <- coxph(survPH.ttm ~ ldaPredictionAll)
@ 


Below the results of the univariate Cox proportional 
hazard model are shown:

<<ldatKMttm4, eval=TRUE, echo=TRUE, cache=FALSE>>=
###Cox proportional hazard model results
summary(ldaCOX.ttm)
@ 

In Figure~\ref{fig:ldaKMttm} Kaplan-Meier curves for time to metastasis
stratified by the LDA prediction.


\begin{figure}[H]
\begin{center}
  \setkeys{Gin}{width=0.65\textwidth}
<<label=ldaKMttm, eval=TRUE, echo=FALSE, cache=FALSE, fig=TRUE, width=10, height=7.5>>=
####Kaplan-Meier curve for LDA prediction: time to metastasis
ldaPval.ttm <- round(summary(ldaCOX.ttm)[["sctest"]][["pvalue"]],6)
par(mar=c(5,5,3,1))
plot(ldaKM.ttm, col=c("orange","blue"), ylab="Proportion", xlab="Years", 
     lwd=3, cex=2, cex.axis=1.75, cex.lab=2)
title("Kaplan-Meier Curves for the LDA predictor: time to metastasis", cex.main=1.5)
legend("bottomleft", legend=names(ldaKM.ttm$strata),
       title=paste("Log-rank test p-value =", ldaPval.ttm),
       lty = 1, col=c("orange","blue"), lwd=4, cex=1.5) 
@ 
\end{center}
\caption{Kaplan-Meier curves for the LDA prediction: 
  time to development of metastasis.}
\label{fig:ldaKMttm}
\end{figure}


%%%%%%%%%%%%%%%%%
%%%%%% PAM  %%%%%%%%
%%%%%%%%%%%%%%%%%

The {\R} code chunk below was used to compute Kaplan-Meier 
curves for time to metastasis development as
stratified by the PAM classifier.

<<pamKMttm2, eval=TRUE, echo=TRUE, cache=TRUE>>=
###Format pam prediction: set Low-risk as the first levels
pamPredictionAll <- factor(pam.buyseResPred, levels=1:0)
levels(pamPredictionAll) <- c("Low", "High")
###Kaplan-Meier curves stratified by PAM
pamKM.ttm <- survfit(survPH.ttm~strata(pamPredictionAll))
@ 


The {\R} code chunk below was used to sompute univariate Cox 
proportiona hazard model for time 
to metastasis development stratified by the PAM prediction.

<<pamKMttm3, eval=TRUE, echo=TRUE, cache=TRUE>>=
###Cox proportional hazard model with PAM
pamCOX.ttm <- coxph(survPH.ttm ~ pamPredictionAll)
@ 


Below the results of the univariate Cox proportional 
hazard model are shown:

<<pamKMttm4, eval=TRUE, echo=TRUE, cache=FALSE>>=
###Cox proportional hazard model results
summary(pamCOX.ttm)
@ 

In Figure~\ref{fig:pamKMttm} Kaplan-Meier curves for time to metastasis
stratified by the PAM prediction.

\begin{figure}[H]
\begin{center}
  \setkeys{Gin}{width=0.65\textwidth}
<<label=pamKMttm, eval=TRUE, echo=FALSE, cache=FALSE, fig=TRUE, width=10, height=7.5>>=
####Kaplan-Meier curve for PAM prediction: time to metastasis
pamPval.ttm <- round(summary(pamCOX.ttm)[["sctest"]][["pvalue"]],6)
par(mar=c(5,5,3,1))
plot(pamKM.ttm, col=c("orange","blue"), ylab="Proportion", xlab="Years", 
     lwd=3, cex=2, cex.axis=1.75, cex.lab=2)
title("Kaplan-Meier Curves for the PAM predictor: time to metastasis", cex.main=1.5)
legend("bottomleft", legend=names(pamKM.ttm$strata),
       title=paste("Log-rank test p-value =", pamPval.ttm),
       lty = 1, col=c("orange","blue"), lwd=4, cex=1.5) 
@ 
\end{center}
\caption{Kaplan-Meier curves for the PAM prediction: 
  time to development of metastasis.}
\label{fig:pamKMttm}
\end{figure}


%%%%%%%%%%%%%%%%%%%%%%%%%%%%%%%%%%%%%%%%%%%%%%%%%%
\subsubsection{Disease free survival}


Prepare the data for Kaplan-Meier analysis stratified by 
MammaPrint and {\em K}-TSP prediction results
for disease free survival.

<<prepareSurvival2, eval=TRUE, echo=TRUE, cache=TRUE>>=
###Disease free survival
survPH.dfs <- Surv(pBuyse$DFS , pBuyse$DFSevent)
@ 


%%%%%%%%%%%%%%%%%
%%%%%% KTSP %%%%%%%%
%%%%%%%%%%%%%%%%%


The {\R} code chunk below was used to compute 
the Kaplan-Meier curves for disease free survival 
as stratified by the KTSP prediction.

<<ktspKMdfs2, eval=TRUE, echo=TRUE, cache=TRUE>>=
###Kaplan-Meier curves stratified by KTSP
ktspKM.dfs <- survfit(survPH.dfs~strata(ktspPrediction))
@ 


The {\R} code chunk below was used to compute the 
univariate Cox proportional hazard model for the disease 
free survival time as stratified by the KTSP prediction.

<<ktspKMdfs3, eval=TRUE, echo=TRUE, cache=TRUE>>=
###Cox proportional hazard model with KTSP
ktspCOX.dfs <- coxph(survPH.dfs ~ ktspPrediction)
@ 


Below the results of the univariate Cox proportional
hazard model are shown:

<<ktspKMdfs4, eval=TRUE, echo=TRUE, cache=FALSE>>=
###Cox proportional hazard model results
summary(ktspCOX.dfs)
@ 
  

In Figure~\ref{fig:ktspKMdfs} are shown Kaplan-Meier curves 
for disease free survival ad stratified by the KTSP prediction.

\begin{figure}[H]
\begin{center}
  \setkeys{Gin}{width=0.65\textwidth}
<<label=ktspKMdfs, eval=TRUE, echo=FALSE, cache=FALSE, fig=TRUE, width=10, height=7.5>>=
####Kaplan-Meier curve for KTSP prediction: time to recurrence
ktspPval.dfs <- round(summary(ktspCOX.dfs)[["sctest"]][["pvalue"]],6)
par(mar=c(5,5,3,1))
plot(ktspKM.dfs, col=c("orange","blue"), ylab="Proportion", xlab="Years", 
     lwd=3, cex=2, cex.axis=1.75, cex.lab=2)
title("Kaplan-Meier Curves for KTSP classifier: disease free survival", cex.main=1.5)
legend("bottomleft", legend=names(ktspKM.dfs$strata), col= c("orange","blue"),
       title=paste("Log-rank test p-value =", ktspPval.dfs), lty = 1, lwd=4, cex=1.5) 
@
\end{center}
\caption{Kaplan-Meier curves for {\em k}-TSP prediction: 
  disease free survival.}
\label{fig:ktspKMdfs}
\end{figure}


%%%%%%%%%%%%%%%%%
%%%% MAMMAPRINT %%%%%%
%%%%%%%%%%%%%%%%%

The {\R} code chunk below was used to compute 
the Kaplan-Meier curves for disease free survival
as stratified by the MammaPrint prediction.

<<mammaPrintKMdfs2, eval=TRUE, echo=TRUE, cache=TRUE>>=
###Kaplan-Meier curves stratified by MammaPrint
mammaPrintKM.dfs <- survfit(survPH.dfs~strata(mammaPrintPredictionAll))
@ 


The {\R} code chunk below was used to compute 
the univariate Cox proportional hazard model for 
disease free survival as stratified by the MammaPrint
prediction.

<<mammaPrintKMdfs3, eval=TRUE, echo=TRUE, cache=TRUE>>=
###Cox proportional hazard model with KTSP
mammaPrintCOX.dfs <- coxph(survPH.dfs ~ mammaPrintPredictionAll)
@ 


Below the results of the univariate Cox proportional
hazard model are shown:

<<mammaPrintKMdfs4, eval=TRUE, echo=TRUE, cache=FALSE>>=
###Cox proportional hazard model results
summary(mammaPrintCOX.dfs)
@ 


In Figure~\ref{fig:mammaPrintKMdfs} Kaplan-Meier curves for disease free survival
as stratified by the MammaPrint prediction.

\begin{figure}[H]
\begin{center}
  \setkeys{Gin}{width=0.65\textwidth}
<<label=mammaPrintKMdfs, eval=TRUE, echo=FALSE, cache=FALSE, fig=TRUE, width=10, height=7.5>>=
####Kaplan-Meier curve for MammaPrint prediction: time to recurrence
mammaPrintPval.dfs <- round(summary(mammaPrintCOX.dfs)[["sctest"]][["pvalue"]],6)
par(mar=c(5,5,3,1))
plot(mammaPrintKM.dfs, col=c("orange","blue"), ylab="Proportion", xlab="Years", 
     lwd=3, cex=2, cex.axis=1.75, cex.lab=2)
title("Kaplan-Meier Curves for MammaPrint assay: disease free survival", cex.main=1.5)
legend("bottomleft", legend=names(mammaPrintKM.dfs$strata),
       title=paste("Log-rank test p-value =", mammaPrintPval.dfs),
       lty = 1, col=c("orange","blue"), lwd=4, cex=1.5) 
@ 
\end{center}
\caption{Kaplan-Meier curves for mammaPrint prediction: 
  disease free survival.}
\label{fig:mammaPrintKMdfs}
\end{figure}


%%%%%%%%%%%%%%%%%
%%%%%% LDA %%%%%%%%
%%%%%%%%%%%%%%%%%

The {\R} code chunk below was used to compute 
the Kaplan-Meier curves for disease free survival
as stratified by the LDA prediction.

<<ldaKMdfs2, eval=TRUE, echo=TRUE, cache=TRUE>>=
###Kaplan-Meier curves stratified by LDA
ldaKM.dfs <- survfit(survPH.dfs~strata(ldaPredictionAll))
@ 


The {\R} code chunk below was used to compute 
the univariate Cox proportional hazard model for 
disease free survival as stratified by the LDA
prediction.

<<ldaKMdfs3, eval=TRUE, echo=TRUE, cache=TRUE>>=
###Cox proportional hazard model with KTSP
ldaCOX.dfs <- coxph(survPH.dfs ~ ldaPredictionAll)
@ 


Below the results of the univariate Cox proportional
hazard model are shown:

<<ldaKMdfs4, eval=TRUE, echo=TRUE, cache=FALSE>>=
###Cox proportional hazard model results
summary(ldaCOX.dfs)
@ 


In Figure~\ref{fig:ldaKMdfs} Kaplan-Meier curves for disease free survival
as stratified by the LDA prediction.

\begin{figure}[H]
\begin{center}
  \setkeys{Gin}{width=0.65\textwidth}
<<label=ldaKMdfs, eval=TRUE, echo=FALSE, cache=FALSE, fig=TRUE, width=10, height=7.5>>=
####Kaplan-Meier curve for LDA prediction: time to recurrence
ldaPval.dfs <- round(summary(ldaCOX.dfs)[["sctest"]][["pvalue"]],6)
par(mar=c(5,5,3,1))
plot(ldaKM.dfs, col=c("orange","blue"), ylab="Proportion", xlab="Years", 
     lwd=3, cex=2, cex.axis=1.75, cex.lab=2)
title("Kaplan-Meier Curves for LDA prediction: disease free survival", cex.main=1.5)
legend("bottomleft", legend=names(ldaKM.dfs$strata),
       title=paste("Log-rank test p-value =", ldaPval.dfs),
       lty = 1, col=c("orange","blue"), lwd=4, cex=1.5) 
@ 
\end{center}
\caption{Kaplan-Meier curves for LDAprediction: 
  disease free survival.}
\label{fig:ldaKMdfs}
\end{figure}


%%%%%%%%%%%%%%%%% 
%%%%%% PAM %%%%%%%%
%%%%%%%%%%%%%%%%%

The {\R} code chunk below was used to compute 
the Kaplan-Meier curves for disease free survival
as stratified by the PAM prediction.

<<pamKMdfs2, eval=TRUE, echo=TRUE, cache=TRUE>>=
###Kaplan-Meier curves stratified by PAM
pamKM.dfs <- survfit(survPH.dfs~strata(pamPredictionAll))
@ 


The {\R} code chunk below was used to compute 
the univariate Cox proportional hazard model for 
disease free survival as stratified by the PAM
prediction.

<<pamKMdfs3, eval=TRUE, echo=TRUE, cache=TRUE>>=
###Cox proportional hazard model with KTSP
pamCOX.dfs <- coxph(survPH.dfs ~ pamPredictionAll)
@ 


Below the results of the univariate Cox proportional
hazard model are shown:

<<pamKMdfs4, eval=TRUE, echo=TRUE, cache=FALSE>>=
###Cox proportional hazard model results
summary(pamCOX.dfs)
@ 


In Figure~\ref{fig:pamKMdfs} Kaplan-Meier curves for disease free survival
as stratified by the PAM prediction.

\begin{figure}[H]
\begin{center}
  \setkeys{Gin}{width=0.65\textwidth}
<<label=pamKMdfs, eval=TRUE, echo=FALSE, cache=FALSE, fig=TRUE, width=10, height=7.5>>=
####Kaplan-Meier curve for PAM prediction: time to recurrence
pamPval.dfs <- round(summary(pamCOX.dfs)[["sctest"]][["pvalue"]],6)
par(mar=c(5,5,3,1))
plot(pamKM.dfs, col=c("orange","blue"), ylab="Proportion", xlab="Years", 
     lwd=3, cex=2, cex.axis=1.75, cex.lab=2)
title("Kaplan-Meier Curves for PAM prediction: disease free survival", cex.main=1.5)
legend("bottomleft", legend=names(pamKM.dfs$strata),
       title=paste("Log-rank test p-value =", pamPval.dfs),
       lty = 1, col=c("orange","blue"), lwd=4, cex=1.5) 
@ 
\end{center}
\caption{Kaplan-Meier curves for PAMprediction: 
  disease free survival.}
\label{fig:pamKMdfs}
\end{figure}


%%%%%%%%%%%%%%%%%%%%%%%%%%%%%%%%%%%%%%%%%%%%%%%%%%
\subsubsection{Overall survival}

Prepare the data for Kaplan-Meier analysis stratified by 
MammaPrint and {\em K}-TSP prediction results
for overall survival.

<<prepareSurvival2, eval=TRUE, echo=TRUE, cache=TRUE>>=
###Overall survival
survPH.os <- Surv(pBuyse$OS , pBuyse$OSevent)
@ 


%%%%%%%%%%%%%%%%%
%%%%%% KTSP %%%%%%%%
%%%%%%%%%%%%%%%%%

The {\R} code chunk below was used to compute 
the Kaplan-Meier curves for overall survival
as stratified by the KTSP prediction.
x
<<ktspKMos2, eval=TRUE, echo=TRUE, cache=TRUE>>=
###Kaplan-Meier curves stratified by KTSP
ktspKM.os <- survfit(survPH.os~strata(ktspPrediction))
@ 


The {\R} code chunk below was used to compute 
the univariate Cox proportional hazard model for 
overall survival as stratified by the KTSP prediction.

<<ktspKMos3, eval=TRUE, echo=TRUE, cache=TRUE>>=
###Cox proportional hazard model with KTSP
ktspCOX.os <- coxph(survPH.os ~ ktspPrediction)
@ 


Below the results of the univariate Cox proportional
hazard model are shown:

<<ktspKMos4, eval=TRUE, echo=TRUE, cache=FALSE>>=
###Cox proportional hazard model results
summary(ktspCOX.os)
@ 

In Figure~\ref{fig:ktspKMos} are shown Kaplan-Meier curves 
for overall survival as stratified by the KTSP prediction.

\begin{figure}[H]
\begin{center}
  \setkeys{Gin}{width=0.65\textwidth}
<<label=ktspKMos, eval=TRUE, echo=FALSE, cache=FALSE, fig=TRUE, width=10, height=7.5>>=
####Kaplan-Meier curve for KTSP prediction: overall survival
ktspPval.os <- round(summary(ktspCOX.os)[["sctest"]][["pvalue"]],6)
par(mar=c(5,5,3,1))
plot(ktspKM.os, col=c("orange","blue"), ylab="Proportion", xlab="Years", 
     lwd=3, cex=2, cex.axis=1.75, cex.lab=2)
title("Kaplan-Meier Curves for KTSP classifier: overall survival", cex.main=1.5)
legend("bottomleft", legend=names(ktspKM.os$strata), col= c("orange","blue"),
       title=paste("Log-rank test p-value =", ktspPval.os), lty = 1, lwd=4, cex=1.5) 
@
\end{center}
\caption{Kaplan-Meier curves for {\em k}-TSP prediction: 
  overall survival.}
\label{fig:ktspKMos}
\end{figure}


%%%%%%%%%%%%%%%%%
%%%% MammaPrint %%%%%%%
%%%%%%%%%%%%%%%%%

The {\R} code chunk below was used to compute 
the Kaplan-Meier curves for overall survival
as stratified by the MammaPrint prediction.

<<mammaPrintKMos2, eval=TRUE, echo=TRUE, cache=TRUE>>=
###Kaplan-Meier curves stratified by MammaPrint
mammaPrintKM.os <- survfit(survPH.os~strata(mammaPrintPredictionAll))
@ 


The {\R} code chunk below was used to compute 
the univariate Cox proportional hazard model for 
overall survival ad stratified by the MammaPrint
prediction.

<<mammaPrintKMos3, eval=TRUE, echo=TRUE, cache=TRUE>>=
###Cox proportional hazard model with MammaPrint
mammaPrintCOX.os <- coxph(survPH.os ~ mammaPrintPredictionAll)
@ 


Below the results of the univariate Cox proportional
hazard model are shown:

<<mammaPrintKMdfs4, eval=TRUE, echo=TRUE, cache=FALSE>>=
###Cox proportional hazard model results
summary(mammaPrintCOX.os)
@ 

In Figure~\ref{fig:mammaPrintKMos} Kaplan-Meier curves for 
overall survival as tratified by the MammaPrint prediction.

\begin{figure}[H]
\begin{center}
  \setkeys{Gin}{width=0.65\textwidth}
<<label=mammaPrintKMos, eval=TRUE, echo=FALSE, cache=FALSE, fig=TRUE, width=10, height=7.5>>=
###Kaplan-Meier curve for MammaPrint prediction: overall survival
mammaPrintPval.os <- round(summary(mammaPrintCOX.os)[["sctest"]][["pvalue"]],6)
par(mar=c(5,5,3,1))
plot(mammaPrintKM.os, col=c("orange","blue"), ylab="Proportion", xlab="Years", 
     lwd=3, cex=2, cex.axis=1.75, cex.lab=2)
title("Kaplan-Meier Curves for MammaPrint assay: overall survival", cex.main=1.5)
legend("bottomleft", legend=names(mammaPrintKM.os$strata),
       title=paste("Log-rank test p-value =", mammaPrintPval.os),
       lty = 1, col=c("orange","blue"), lwd=4, cex=1.5) 
@ 
\end{center}
\caption{Kaplan-Meier curves for mammaPrint prediction: 
  overall survival.}
\label{fig:mammaPrintKMos}
\end{figure}


%%%%%%%%%%%%%%%%%
%%%% LDA %%%%%%%
%%%%%%%%%%%%%%%%%

The {\R} code chunk below was used to compute 
the Kaplan-Meier curves for overall survival
as stratified by the LDA prediction.

<<ldaKMos2, eval=TRUE, echo=TRUE, cache=TRUE>>=
###Kaplan-Meier curves stratified by LDA
ldaKM.os <- survfit(survPH.os~strata(ldaPredictionAll))
@ 


The {\R} code chunk below was used to compute 
the univariate Cox proportional hazard model for 
overall survival ad stratified by the LDA
prediction.

<<ldaKMos3, eval=TRUE, echo=TRUE, cache=TRUE>>=
###Cox proportional hazard model with LDA
ldaCOX.os <- coxph(survPH.os ~ ldaPredictionAll)
@ 


Below the results of the univariate Cox proportional
hazard model are shown:

<<ldaKMdfs4, eval=TRUE, echo=TRUE, cache=FALSE>>=
###Cox proportional hazard model results
summary(ldaCOX.os)
@ 

In Figure~\ref{fig:ldaKMos} Kaplan-Meier curves for 
overall survival as tratified by the LDA prediction.

\begin{figure}[H]
\begin{center}
  \setkeys{Gin}{width=0.65\textwidth}
<<label=ldaKMos, eval=TRUE, echo=FALSE, cache=FALSE, fig=TRUE, width=10, height=7.5>>=
###Kaplan-Meier curve for Lda prediction: time to metastasis
ldaPval.os <- round(summary(ldaCOX.os)[["sctest"]][["pvalue"]],6)
par(mar=c(5,5,3,1))
plot(ldaKM.os, col=c("orange","blue"), ylab="Proportion", xlab="Years", 
     lwd=3, cex=2, cex.axis=1.75, cex.lab=2)
title("Kaplan-Meier Curves for LDA: overall survival", cex.main=1.5)
legend("bottomleft", legend=names(ldaKM.os$strata),
       title=paste("Log-rank test p-value =", ldaPval.os),
       lty = 1, col=c("orange","blue"), lwd=4, cex=1.5) 
@ 
\end{center}
\caption{Kaplan-Meier curves for LDA prediction: 
  overall survival.}
\label{fig:ldaKMos}
\end{figure}


%%%%%%%%%%%%%%%%%
%%%%%%% PAM %%%%%%%
%%%%%%%%%%%%%%%%%

The {\R} code chunk below was used to compute 
the Kaplan-Meier curves for overall survival
as stratified by the PAM prediction.

<<pamKMos2, eval=TRUE, echo=TRUE, cache=TRUE>>=
###Kaplan-Meier curves stratified by PAM
pamKM.os <- survfit(survPH.os~strata(pamPredictionAll))
@ 


The {\R} code chunk below was used to compute 
the univariate Cox proportional hazard model for 
overall survival ad stratified by the PAM
prediction.

<<pamKMos3, eval=TRUE, echo=TRUE, cache=TRUE>>=
###Cox proportional hazard model with PAM
pamCOX.os <- coxph(survPH.os ~ pamPredictionAll)
@ 


Below the results of the univariate Cox proportional
hazard model are shown:

<<pamKMdfs4, eval=TRUE, echo=TRUE, cache=FALSE>>=
###Cox proportional hazard model results
summary(pamCOX.os)
@ 

In Figure~\ref{fig:pamKMos} Kaplan-Meier curves for 
overall survival as tratified by the PAM prediction.

\begin{figure}[H]
\begin{center}
  \setkeys{Gin}{width=0.65\textwidth}
<<label=pamKMos, eval=TRUE, echo=FALSE, cache=FALSE, fig=TRUE, width=10, height=7.5>>=
###Kaplan-Meier curve for Pam prediction: time to metastasis
pamPval.os <- round(summary(pamCOX.os)[["sctest"]][["pvalue"]],6)
par(mar=c(5,5,3,1))
plot(pamKM.os, col=c("orange","blue"), ylab="Proportion", xlab="Years", 
     lwd=3, cex=2, cex.axis=1.75, cex.lab=2)
title("Kaplan-Meier Curves for PAM: overall survival", cex.main=1.5)
legend("bottomleft", legend=names(pamKM.os$strata),
       title=paste("Log-rank test p-value =", pamPval.os),
       lty = 1, col=c("orange","blue"), lwd=4, cex=1.5) 
@ 
\end{center}
\caption{Kaplan-Meier curves for PAM prediction: 
  overall survival.}
\label{fig:pamKMos}
\end{figure}


%%%%%%%%%%%%%%%%%%%%%%%%%%%%%%%%%%%%%%%%%%%%%%%%%% 
\subsubsection{Summary of Cox proportional hazards models analysis}

<<coxSummary, echo=FALSE, eval=TRUE, cache=FALSE>>=
###Store COX proportional hazard models into a named list
coxList <- lapply(ls(pattern="COX"), get)
names(coxList) <- ls(pattern="COX")
###Function to extract summary statistics from cox model
extractHR <- function(x) {
	x <- summary(x)
	hr <- format(round(x$conf.int[,"exp(coef)"], digits=2))
	hrCI <- paste(format(round(x$conf.int[,c("lower .95", "upper .95" )], 
				   digits=2)), collapse=" - ")
	pVal <- format(round(x$logtest["pvalue"], digits=6))
	out <- c(hr, hrCI, pVal)
	names(out) <- c("Hazard Ratio", "Confidence Interval", "P-value")
	out
}
###Create a data.frame
nms <- gsub("dfs", "DFS", gsub("os", "OS", gsub("ttm", "TTM", 
						gsub("COX\\.", " prediction for ", 
						     names(coxList)))))
coxDat <- data.frame(Model=nms, t(sapply(coxList, extractHR)))
@ 

Table~\ref{tab:coxResults}  summarizes the results from 
univariate Cox proportional hazard models.

<<tab6, results=tex, eval=TRUE, echo=FALSE, cache=FALSE>>=
###List the package content
print(xtable(coxDat,
	       caption = "Cox proportional hazard model results",
	       label = "tab:coxResults",
	       align = "p{9cm}llll"), 
      type="latex", include.rownames=FALSE, table.placement="H",
      caption.placement="top", size="footnotesize")
@ 


%%%%%%%%%%%%%%%%%%%%%%%%%%%%%%%%%%%%%%%%%%%%%%%%%%
\subsection{Stratification by estrogen receptor status}

Below are shown the classification results for the MammaPrint test
 and the {\em K}-TSP classifier stratified by Estrogen Receptor
status as reported for the Buyse cohort  (ER-positive and ER-negative).

<<ERstatus, eval=TRUE, echo=TRUE, cache=FALSE>>=
###Format ER status
ERstatus <- factor(pBuyse[,"Factor.Value.ER.status"])
levels(ERstatus) <- gsub("Estrogen Receptor ", "", levels(ERstatus))
levels(ERstatus)[levels(ERstatus) == "unknown"] <- NA
###Ktsp + MammaPrint + ER
table(ktspPrediction, mammaPrintPredictionAll, ERstatus)
@ 


%%%%%%%%%%%%%%%%%%%%%%%%%%%%%%%%%%%%%%%%%%%%%%%%%%
%%%%%%%%%%%%%%%%%%%%%%%%%%%%%%%%%%%%%%%%%%%%%%%%%%
\pagebreak
\section{System information}
Session information:

<<sessioInfo, echo=TRUE, eval=TRUE, cache=FALSE, results=tex>>=
toLatex(sessionInfo())
@ 

\pagebreak
\section{References}
\bibliographystyle{bmc_article}
\bibliography{./Supplement}

%%%%%%%%%%%%%%%%%%%%%%%%%%%%%%%%%%%%%%%%%%%%%%%%%%
\end{document}
