# Supplementary material for: A simple and reproducible breast cancer prognostic test
Source: BMC Genomics. 2013 May 17;14:336. doi: 10.1186/1471-2164-14-336 (PMC3662649; doi:10.1186/1471-2164-14-336)
Supplement: Additional file 2 — The archive contains the following files: “bmc_article.bst”: BMC series bibliography style; “localFiles/contactAgendia": instructions to obtain the hybridization mapping information from Agendia; “objs/buyseEset.rda”: ExpressionSet for the Buyse cohort; “objs/glasEset.rda”: ExpressionSet for the Glas cohort; “Supplement.bib”: Bibliography in BibTex format; “Supplement.Rnw”: Rnoweb/Sweave file containing code and text used to create the “Supplement.tex” file; “Supplement.tex”: LaTeX file resulting from running the Sweave with the “Supplement.Rnw” file; All source code, data, and software packages used in the analyses are also available for download online from: http://luigimarchionni.org/breastTSP.html. [file 1471-2164-14-336-S2.gz › AdditionalData/Supplement.tex]

%%%%%%%%%%%%%%%%%%%%%%%%%%%%%%%%%%%%%%%%%%%%%%%%%%
%% Luigi Marchionni
%% March 27 2013
%%%%%%%%%%%%%%%%%%%%%%%%%%%%%%%%%%%%%%%%%%%%%%%%%%

%%%%%%%%%%%%%%%%%%%%%%%%%%%%%%%%%%%%%%%%%%%%%%%%%% 
%%% Begin Document
\documentclass[11pt]{article}


%%%%%%%%%%%%%%%%%%%%%%%%%%%%%%%%%%%%%%%%%%%%%%%%%% 
%%% Preamble

%% For Mathematical and other symbols 
\usepackage{latexsym, amsmath, amssymb, amsfonts, amsxtra, textcomp}

%% For graphics, figures and fonts
\usepackage{graphicx, helvet, comment, color}
\usepackage[usenames,dvipsnames]{xcolor}
\usepackage{wrapfig, subfigure, vmargin, picinpar, fancyhdr, epsfig, epstopdf}
\usepackage[T1]{fontenc}
\usepackage[utf8]{inputenc}

%% To control floats, multiple columns layout, spacing
\usepackage{float, multicol, setspace}

%% Set margins
\usepackage{geometry} 

%% Activate to begin paragraphs with an empty line
\usepackage[parfill]{parskip}

%% For bibliography and author affiliations
\usepackage[square,sort,comma,numbers]{natbib}
\usepackage{authblk}

%% For URLs formatting and to make hyperlink to html
\usepackage{url, hyperref}

%% For long table floating across pages and for page orientation
\usepackage{longtable, lscape}

%%% additional packages
\usepackage{Sweave}

%%% Sweave option


%%% Document layout
\parindent 0in
\setpapersize{USletter}
\setmarginsrb{0.65truein}{0.5truein}{0.65truein}{0.65truein}{25pt}{5pt}{25pt}{25pt}
\setlength{\emergencystretch}{2em}


%%%%%%%%%%%%%%%%%%%%%%%%%%%%%%%%%%%%%%%%%%%%%%%%%%
%%% New commands for R stuff
\newcommand{\R}{{\texttt{R}}}
\newcommand{\Bioc}{{\texttt{Bioconductor}}}
\newcommand{\Rcode}[1]{{\texttt{#1}}}


%%%%%%%%%%%%%%%%%%%%%%%%%%%%%%%%%%%%%%%%%%%%%%%%%%
%%% Controlling Sweave and make a fancy output
\DefineVerbatimEnvironment{Sinput}{Verbatim}{xleftmargin=1em,fontshape=sl,formatcom=\color{MidnightBlue}, fontsize=\footnotesize}
%\DefineVerbatimEnvironment{Sinput}{Verbatim} {xleftmargin=1em}
\DefineVerbatimEnvironment{Soutput}{Verbatim}{xleftmargin=1em,fontshape=sl,formatcom=\color{OliveGreen}, fontsize=\footnotesize}
%\DefineVerbatimEnvironment{Soutput}{Verbatim}{xleftmargin=1em}
\DefineVerbatimEnvironment{Scode}{Verbatim}{xleftmargin=1em,fontshape=sl,formatcom=\color{BrickRed}, fontsize=\footnotesize}
%\DefineVerbatimEnvironment{Scode}{Verbatim}{xleftmargin=1em}
\fvset{listparameters={\setlength{\topsep}{0pt}}}
\renewenvironment{Schunk}{\vspace{\topsep}}{\vspace{\topsep}}
\renewenvironment{Schunk}{\small}


%%%%%%%%%%%%%%%%%%%%%%%%%%%%%%%%%%%%%%%%%%%%%%%%%% 
%%%%%%%%%%%%%%%%%%%%%%%%%%%%%%%%%%%%%%%%%%%%%%%%%% 
%%% Title
\title{{\bf Supplemental Data}\\``A simple and reproducible breast cancer prognostic test''}


%%%%%%%%%%%%%%%%%%%%%%%%%%%%%%%%%%%%%%%%%%%%%%%%%%
%%% Authors and Affiliations
\author[1]{Luigi Marchionni}
\author[4]{Bahman Afsari}
\author[3,4]{Donald Geman}
\author[2]{Jeffrey T. Leek}

\affil[1]{The Sidney Kimmel Comprehensive Cancer Center, Johns Hopkins University School of Medicine}
\affil[2]{Department of Biostatistics, Johns Hopkins Bloomberg School of Public Health}
\affil[3]{Institute for Computational Medicine, Johns Hopkins University}
\affil[4]{Department of Applied Mathematics and Statistics, Johns Hopkins University}


%%%%%%%%%%%%%%%%%%%%%%%%%%%%%%%%%%%%%%%%%%%%%%%%%%
%%% Document
\begin{document}

%%% Set spacing
\singlespacing

%%% Make title
\maketitle

%%%Make the list of contents
\tableofcontents

%%%Make the list of figures and tables
\listoftables
\listoffigures


%%%%%%%%%%%%%%%%%%%%%%%%%%%%%%%%%%%%%%%%%%%%%%%%%%
\newpage


%%%%%%%%%%%%%%%%%%%%%%%%%%%%%%%%%%%%%%%%%%%%%%%%%% 
%%%%%%%%%%%%%%%%%%%%%%%%%%%%%%%%%%%%%%%%%%%%%%%%%%
\section{Overview}

In the present study we analyzed the expression of the genes constituting the
70-gene breast cancer prognostic signature \cite{vant2002,Vijver2002},
as implemented in the MammaPrint assay \cite{Glas2006,Buyse2006}, 
to develop novel and simple prognostic predictors based on the 
Top-Scoring-Pair (TSP) algorithm \cite{Geman2004,Leek2009}.
In compliance to recently suggested policies for reproducible research 
in computational science \cite{Peng2011}, this document contains the 
complete {\R} code used to:
\begin{enumerate} 
  \item Download and install the data sets used in the manuscript:
    \begin{enumerate} 
      \item the Glas data set (ArrayExpress \cite{Brazma2003} ``E-TABM-115''),
        analyzed on the 1.9k MammaPrint array combining the two original cohorts above;
      \item the Buyse data set (ArrayExpress  ``E-TABM-77''), a multicenter validation cohort 
        analyzed on the 1.9k MammaPrint array;
      \item the original van't Veer data set, analyzed on the two-colors Agilent/Rosetta 24k array;
      \item the orignal Vand de Vijver data set, analyzed on the two-colors Agilent/Rosetta 24k array;
      \end{enumerate}    
    \item Pre-process and normalize all gene expression data as necessary;
  \item Obtain the 70-gene list used to implement the MammaPrint assay;
  \item Analyze the data using the Top-Scoring-Pair (TSP) and 
    the {\em k}-TSP algorithms \cite{Geman2004,Leek2009}.
\end{enumerate}    

For a compete review of these breast cancer studies see 
Marchionni et al  \cite{Marchionni2007b,Marchionni2008a}.
The complete {\R} code, the libraries used to perform 
all analyses,  and the Sweave file used to produce this
document are available from the website accompanying this manuscript 
(\url{http://luigimarchionni.org/breastTSP.html}).


%%%%%%%%%%%%%%%%%%%%%%%%%%%%%%%%%%%%%%%%%%%%%%%%%% 
%%%%%%%%%%%%%%%%%%%%%%%%%%%%%%%%%%%%%%%%%%%%%%%%%%
\section{{\R}-{\Bioc} analytical packages}

The following {\R} packages were used to perform our analyses
and produce this vignette:
\begin{itemize}
  \item \Rcode{switchBox}: a library that implements the methods and classes 
    necessary to perform the {\em k}-TSP classification \cite{Geman2004,Leek2009}.
    This package can be currently obtained from the website accompanying this manuscript
    (\url{http://luigimarchionni.org/breastTSP.html}), and will be also available
    with the next {\Bioc} release;
  \item \Rcode{survival}: this package implements classes and methods 
    to perform  survival analysis, and it is part of the base {\R} installation;
  \item \Rcode{impute}: this library implements several methods to impute 
    missing values in gene expression matrices \cite{Troyanskaya2001},
    and can be obtained from {\Bioc};
  \item \Rcode{MLInterfaces}: this package provides a uniform interface 
    to the many classification functions available in {\R}
    and can be obtained from {\Bioc};
  \item \Rcode{pamr}: this library provides an {\R} implementation
    of the Prediction Analysis for Microarray method described by Tibshirani
    et al \cite{Tibshirani:2002fk} and can be obtained from {\Bioc};
  \item \Rcode{org.Hs.eg.db}: this library contains \textit{Homo sapiens}
    gene annotation and can be obtained from {\Bioc};
  \item \Rcode{pROC}: this package implements classes methods 
    to perform Receiver Operator Curve (ROC) analysis \cite{Robin2011}, 
    and can be obtained from \texttt{CRAN};
  \item \Rcode{caret}: this library implements miscellaneous functions 
    for training and plotting classification and regression models, 
    and can be obtained from \texttt{CRAN};
  \item \Rcode{xtable}: this package allows to output nicely formatted tables
    in \LaTeX and can be obtained from \texttt{CRAN};
  \item \Rcode{e1071}: this package contains miscellaneous statistial and graphical
    functions required by the \Rcode{caret} package
    and can be obtained from \texttt{CRAN};
  \item \Rcode{gplots}: this library contains the \Rcode{read.xls} 
    function enabling to directly read excel spreadsheet into 
    an \R session and can be obtained from \texttt{CRAN};
  \item \Rcode{lsa}: this package contains \Rcode{cosine} function
    to compute the cosine similarity between two vectors,
    and can be obtained from \texttt{CRAN};
  \end{itemize}    

  
The chunks of {\R} code below can be used to obtain and install 
all necessary packages from \texttt{CRAN}, {\Bioc}, or the website 
repository accompanying this manuscript.

Installing from {\Bioc}:

\begin{Schunk}
\begin{Sinput}
> ###Source the biocLite.R script from Bioconductor
> source("http://bioconductor.org/biocLite.R")
> ###Get the list of available packages
> installedPckgs <- installed.packages()[,"Package"]
> ###Define the list of desired libraries
> pckgListBIOC <- c("impute", "org.Hs.eg.db", "MLInterfaces", "pamr")
> ###Load the packages, install them from Bioconductor if needed
> for (pckg in pckgListBIOC) {
 	if (! pckg %in% installedPckgs) biocLite(pckg)
 	require(pckg, character.only=TRUE)
 }
\end{Sinput}
\end{Schunk}


Installing from \texttt{CRAN}:

\begin{Schunk}
\begin{Sinput}
> ###Define the repository
> nciRepos <- "http://watson.nci.nih.gov/cran_mirror" 
> ###Define the list of desired libraries
> pckgListCRAN <- c("pROC", "caret", "xtable", "gplots", "e1071", "lsa")
> ###Load the packages, install them from CRAN if needed
> for (pckg in pckgListCRAN) {
 	if (! pckg %in% installedPckgs) install.packages(pckg, repos=nciRepos)
 	require(pckg, character.only=TRUE)
 }
\end{Sinput}
\end{Schunk}


Installing from the manuscript website:

\begin{Schunk}
\begin{Sinput}
> ###Define the repository
> marchionniRepos <- "http://luigimarchionni.org/software/"
> ###Define the list of desired libraries
> pckgListMS <- c("switchBox")
> ###Load the packages, install them from Marchionni's repository
> for (pckg in pckgListMS) {
 	if (! pckg %in% installedPckgs) install.packages(pckg, repos=marchionniRepos)
 	require(pckg, character.only=TRUE)
 }
\end{Sinput}
\end{Schunk}


%%%%%%%%%%%%%%%%%%%%%%%%%%%%%%%%%%%%%%%%%%%%%%%%%% 
%%%%%%%%%%%%%%%%%%%%%%%%%%%%%%%%%%%%%%%%%%%%%%%%%%
\section{Gene expression and clinical data preparation}

%%%%%%%%%%%%%%%%%%%%%%%%%%%%%%%%%%%%%%%%%%%%%%%%%% 
\subsection{The \Rcode{mammaPrintData} {\R-\Bioc} package}

The original data sets used to redevelop \cite{Glas2006} the 70-gene prognostic 
signature into the MammaPrint assays, and then to validate it \cite{Buyse2006},
can be obtained from the ArrayExpress database \cite{Brazma2003}:
\begin{itemize}
  \item \url{http://www.ebi.ac.uk/arrayexpress/experiments/E-TABM-77}
  \item \url{http://www.ebi.ac.uk/arrayexpress/experiments/E-TABM-115}
\end{itemize}    

These two gene expression series account for clinical information, microarray 
features annotation, and complete unprocessed raw gene expression data.
The pre-processed, normalized, and summarized values used by the authors 
in their studies were not included in the  ArrayExpress submission, 
hence data pre-processsing is required prior any analysis can be performed.
For our study we have therefore retrieved the E-TABM-115 and E-TABM-77 
series from ArrayExpress, and we have assembled the data 
into the \Rcode{mammaPrintData} {\R-\Bioc} package.
This {\R} library accounts for expression values, clinical information,
and microarray features annotation for the 1.9k MammaPrint microarray,
including the mapping information for the 231-gene originally associated
with patient's outcome, and for the 70-gene breast cancer progostic signature 
(see the \Rcode{mammaPrintData} package vignette for details).
Since a two-colors dye-swap design was used in these two studies
\cite{Glas2006,Buyse2006}, our experiment data {\R-\Bioc} package contains 
four \Rcode{RGList-Class} instances, two for each cohort, and two for each 
dye-swap replicate, as follows:
\begin{itemize}
  \item \Rcode{glasRGcy5}: the \Rcode{RGList-Class} instance for the 
    hybridizations of the Glas' cohort in which the information provided was associated 
    with the with Cy5 channel;
  \item \Rcode{glasRGcy3}: the \Rcode{RGList-Class} instance for the 
    hybridizations of the Glas' cohort in which the information provided was associated
    with the Cy3 channel;
  \item \Rcode{buyseRGcy5}: the \Rcode{RGList-Class} instance for the 
    hybridizations of the Buyse's cohort in which the reference RNA was labeled with Cy5;
  \item \Rcode{buyseRGcy3}: the \Rcode{RGList-Class} instance for the 
    hybridizations of the Buyse's cohort in which the reference RNA was labeled with Cy3;
\end{itemize}    

The \Rcode{mammaPrintData} package vignette provides all the links to the original 
data sources, as well as the complete {\R} code used to assemble the \Rcode{RGList-Class}
objects contained in the package. 
This {\R}library will be made available with the next \Bioc release, 
and can be currently dowloaded and installed from the website accompanying 
this manuscript
(\url{http://luigimarchionni.org/breastTSP.html}),
as shown below:

\begin{Schunk}
\begin{Sinput}
> ###Obtain and install the data package from the manuscript website
> marchionniRepos <- "http://luigimarchionni.org/software/"
> install.packages("mammaPrintData", repos=marchionniRepos)
\end{Sinput}
\end{Schunk}

The content of the \Rcode{mammaPrintData} {\R-\Bioc} package
is shown in Table~\ref{tab:mammaPrintDataContent}.

% latex table generated in R 3.0.0 by xtable 1.7-1 package
% Mon Apr  8 18:05:50 2013
\begin{table}[H]
\centering
\caption{The mammaPrintData package content} 
\label{tab:mammaPrintDataContent}
{\footnotesize
\begin{tabular}{llp{9cm}}
  \hline
Package & Item & Title \\ 
  \hline
mammaPrintData & buyseRGcy3 (buyseRG) & Gene expression, annotations and clinical information for the Buyse cohort: set of dye-swap hybridizations in which the reference RNA was labeled with Cy3 \\ 
  mammaPrintData & buyseRGcy5 (buyseRG) & Gene expression, annotations and clinical information for the Buyse cohort: set of dye-swap hybridizations in which the reference RNA was labeled with Cy5 \\ 
  mammaPrintData & glasRGcy3 (glasRG) & Gene expression, annotations and clinical information for the Glas cohort: set of dye-swap hybridizations in which the information was associated with RNA samples labeled with Cy3 \\ 
  mammaPrintData & glasRGcy5 (glasRG) & Gene expression, annotations and clinical information for the Glas cohort: set of dye-swap hybridizations in which the information was associated with RNA samples labeled with Cy5 \\ 
   \hline
\end{tabular}
}
\end{table}

%%%%%%%%%%%%%%%%%%%%%%%%%%%%%%%%%%%%%%%%%%%%%%%%%% 
\subsection{Glas cohort: ArrayExpress ``E-TABM-115'' series}

The data set used in the Glas study \cite{Glas2006} combined a large 
proportion of cases from the original van't Veer and Van de Vijver cohorts.
This data set was used for the implementation of the original 70-gene breast 
cancer prognostic signature into the MammaPrint assay.
In particular this cohort accounts for 162 unique breast cancer cases, 
which were analyzed using a dye-swap two-colors design,
comparing each sample against the same reference RNA 
(162 samples * 2 channels * 2 dye-swap hybridizations = 648 total data points).

\begin{Schunk}
\begin{Sinput}
> ###Load the Glas cohort data
> data(glasRG)
> ###Dimensions of the RGList objects for each set of swapped hybridizations
> dim(glasRGcy5)
\end{Sinput}
\begin{Soutput}
[1] 1900  162
\end{Soutput}
\begin{Sinput}
> dim(glasRGcy3)
\end{Sinput}
\begin{Soutput}
[1] 1900  162
\end{Soutput}
\end{Schunk}


%%%%%%%%%%%%%%%%%%%%%%%%%%%%%%%%%%%%%%%%%%%%%%%%%%
\subsubsection{Dye-swap hybridization pairs identification}

As described in details in the \Rcode{mammaPrintData} package vignette,
the phenotypic and clinical information associated with the ArrayExpress ``E-TABM-115'' 
series available on Apr 08, 2013 was incomplete. 
The SDRF annotation table, in fact, did not account for a total of 648 rows,
one for each hybridization channel as expected (162 samples for 2 channels,
for 2 replicated dye-swap hybridizations), but only for 324 rows, one for each 
hybridization result file. 
Based on this SDRF annotation table it was possible to associate the clinical 
information provided only for a half of the results files, corresponding
to one set of the dye-swap hybridization technical replicates performed.
For the second set of replicates only the reference RNA information was available.
Such phenotypic information, as it is stored in the \Rcode{RGList-class}
instances of the \Rcode{mammaPrintData} package is shown below.

\begin{Schunk}
\begin{Sinput}
> ###Phenotypic information provided with the E-TABM-115 serries
> colnames(glasRGcy3$targets)
\end{Sinput}
\begin{Soutput}
 [1] "Source.Name"                                                   
 [2] "Characteristics.EventDistantMetastases"                        
 [3] "Characteristics.EventDeath"                                    
 [4] "Characteristics.PeriodTillDevelopmentOfDistantMetastases.years"
 [5] "Characteristics.OverallSurvival"                               
 [6] "Sample.Name"                                                   
 [7] "Extract.Name"                                                  
 [8] "Labeled.Extract.Name"                                          
 [9] "Label"                                                         
[10] "Hybridization.Name"                                            
[11] "Factor.Value.overall_survival"                                 
[12] "Factor.Value.Event_Death"                                      
[13] "Factor.Value.Event_distant_metastases"                         
[14] "Factor.Value.Time_to_development_of_distant_metastases"        
[15] "Scan.Name"                                                     
[16] "Array.Data.File"                                               
[17] "putativeCohort"                                                
\end{Soutput}
\end{Schunk}


The {\R} code chunk below shows the phenotypic information associated
with the first set of dye-swap hybridizations, which is stored in the
\Rcode{glasRGcy3\$targets} object, and correspond to the clinical information 
for the patients analyzed in the Glas study:

\begin{Schunk}
\begin{Sinput}
> ###Selection of column containing clinical information: i.e. overall survival
> colSelection <- c("Source.Name", "Factor.Value.overall_survival", "Scan.Name")
> ###The phenotypic information for 4 hybridizations from the FIRST dye-swap set
> head(glasRGcy3$targets[, colSelection], n=4)
\end{Sinput}
\begin{Soutput}
    Source.Name Factor.Value.overall_survival            Scan.Name
86          MRP                reference pool US22502555_967_2_397
4           MRP                reference pool US22502555_953_2_366
67          MRP                reference pool US22502555_952_2_344
122         MRP                reference pool US22502555_951_2_339
\end{Soutput}
\end{Schunk}


On the contrary the {\R} code chunk below shows the phenotypic information associated
with the second set of dye-swap hybridizations, which is stored in the
\Rcode{glasRGcy5\$targets} object, and correspond to the information 
about the ``MRP'' reference RNA used in the study. 
For this reason the correspondence between patients' clinical information 
and the result files for this second set of hybridizations and is unknown.

\begin{Schunk}
\begin{Sinput}
> ###The phenotypic information for 4 hybridizations from the SECOND dye-swap set
> head(glasRGcy5$targets[, colSelection], n=4)
\end{Sinput}
\begin{Soutput}
    Source.Name Factor.Value.overall_survival            Scan.Name
258     9671397                    8.77 years US22502555_967_1_397
81      9531366                   17.15 years US22502555_953_1_366
55      9521344                    6.87 years US22502555_952_1_344
121     9511339                   16.59 years US22502555_951_1_339
\end{Soutput}
\end{Schunk}


In order to analyze the complete Glas data set it was necessary 
ot link together each pair of hybridization result files 
corresponding to a dye-swap pair of technical replicates.
For the present study this mapping information was kindly provided 
by Dr. Glas, the corresponding author of the original manuscript \cite{Glas2006}.

Processed gene expression data using such information
are available from the website accompanying this manuscript
(\url{http://luigimarchionni.org/breastTSP.html}).


\begin{Schunk}
\begin{Sinput}
> ###Load the gdata library to read Excel spreadsheets
> require(gdata)
> ###Read in mapping informaiton spreadsheet file obtained from Dr Glas
> localFiles <- list.files("./localFiles/")
> if ("AgendiaExeriment overview_E_TAB_115.xlsx" %in% localFiles) {
 	mapInfo <- read.xls("./localFiles/AgendiaExeriment overview_E_TAB_115.xlsx",
 			    header=TRUE, stringsAsFactors=FALSE)
 } else {
 	mapInfo <- "Obtain mapping information from Agendia or use the provided normalized data."
 	print(mapInfo)
 }
\end{Sinput}
\end{Schunk}


The chunk of {\R} output below shows an excerpt from the \Rcode{mapInfo data.frame},
in which each pair of hybridizations constituting a dye-swap pair is clearly identified.

\begin{Schunk}
\begin{Sinput}
> ###Dimensions of the mapping information data.frame
> dim(mapInfo)	
\end{Sinput}
\begin{Soutput}
[1] 324   4
\end{Soutput}
\begin{Sinput}
> ###Show the first 4 rows of the mapping information data.frame
> head(mapInfo, n=4)
\end{Sinput}
\begin{Soutput}
                          Hybridization     Cy5     Cy3 polarity
1 US22502555_16011886011186_S01_1_1.txt 1118611     MRP        +
2 US22502555_16011886011186_S01_1_2.txt     MRP 1118611        -
3 US22502555_16011886011186_S01_1_3.txt 1118613     MRP        +
4 US22502555_16011886011186_S01_1_4.txt     MRP 1118613        -
\end{Soutput}
\end{Schunk}


The {\R} code chunk below was used to count the number of times the ``MRP'' reference RNA 
was hybridized in each channel (162 pairs of dys-swap hibridizations).

\begin{Schunk}
\begin{Sinput}
> ###Count channel information versus reference RNA
> table(ReferenceRNAinCy3 = mapInfo$Cy3 %in% "MRP", ReferenceRNAinCy5 = mapInfo$Cy5 %in% "MRP" )	
\end{Sinput}
\begin{Soutput}
                 ReferenceRNAinCy5
ReferenceRNAinCy3 FALSE TRUE
            FALSE     2  160
            TRUE    162    0
\end{Soutput}
\begin{Sinput}
> ###Two Cy5 values in "mapInfo" are equal to empty strings rather thant "MRP"
> mapInfo$Cy5[ ! mapInfo$Cy3 %in% "MRP" & ! mapInfo$Cy5 %in% "MRP"]
\end{Sinput}
\begin{Soutput}
[1] "" ""
\end{Soutput}
\begin{Sinput}
> ###Assign the reference RNA "MRP" value to such empty strings
> mapInfo$Cy5[ ! mapInfo$Cy3 %in% "MRP" & ! mapInfo$Cy5 %in% "MRP"] <- "MRP"
> ###Re-count channel information versus reference RNA
> table(ReferenceRNAinCy3 = mapInfo$Cy3 %in% "MRP", ReferenceRNAinCy5 = mapInfo$Cy5 %in% "MRP" )
\end{Sinput}
\begin{Soutput}
                 ReferenceRNAinCy5
ReferenceRNAinCy3 FALSE TRUE
            FALSE     0  162
            TRUE    162    0
\end{Soutput}
\end{Schunk}


Using this mapping information contained in the \Rcode{mapInfo data.frame} we could eventually 
link the phenotypic information contained in the \Rcode{glasRGcy5\$targets} object
to the reference RNA information present in \Rcode{glasRGcy3\$targets} object, and viceversa, 
reconsituting a complete dye-swap pair of hybridizations, as shown below.


We first compared and counted the file names contained in the \Rcode{mapInfo}, 
\Rcode{glasRGcy3\$targets}, and Robject{glasRGcy5\$targets} objects, as follows:

\begin{Schunk}
\begin{Sinput}
> ###Compare and count the file names in mapInfo, glasRGcy3$targets, and glasRGcy5$targets
> table(FirstSet=mapInfo$Hybridization %in% glasRGcy3$targets$Array.Data.File,
       SecondSet=mapInfo$Hybridization %in% glasRGcy5$targets$Array.Data.File)
\end{Sinput}
\begin{Soutput}
        SecondSet
FirstSet FALSE TRUE
   FALSE     0  162
   TRUE    162    0
\end{Soutput}
\end{Schunk}


We then combined the dye-swap mapping information with the phenotypic information 
for both the {\bf first} and {\bf second} sets of hybridizations, as follows:

\begin{Schunk}
\begin{Sinput}
> ###Combine mapInfo and phenotypic information for the FIRST set of hybridizations
> newTargetsCy3 <- merge(glasRGcy3$targets, mapInfo, sort=FALSE, 
 		       by.x="Array.Data.File", by.y="Hybridization")
> ###Combine mapInfo and phenotypic information for the SECONDset of hybridizations
> newTargetsCy5 <- merge(glasRGcy5$targets, mapInfo, sort=FALSE, 
 		       by.x="Array.Data.File", by.y="Hybridization")
\end{Sinput}
\end{Schunk}


We subsequently combined together the mapped phenotypic information obtained 
from both the {\bf first} and {\bf second} sets of hybridizations, as follows:

\begin{Schunk}
\begin{Sinput}
> ###Add phenotypic information from the FIRST to the SECOND set of hybridizations
> newTargetsCy3Cy5 <- merge(newTargetsCy3, newTargetsCy5 , sort=FALSE,
 			  by.x="Cy3", by.y="Cy5", suffixes=c(".Cy3", ".Cy5"))
> ###Add phenotypic information from the SECOND to the FIRST set of hybridizations
> newTargetsCy5Cy3 <- merge(newTargetsCy5, newTargetsCy3 , sort=FALSE,
 			  by.x="Cy5", by.y="Cy3", suffixes=c(".Cy5", ".Cy3"))
\end{Sinput}
\end{Schunk}


We hence simplified these phenotypic tables by keeping only the columns 
carrying non-redundant information, as follows:

\begin{Schunk}
\begin{Sinput}
> ###Define a function to identify columns carrying non redundant information
> keepRelevant <- function(x) length(unique(x)) >1 
> ###Keep only the columns carrying information: FIRST set of hybridizations
> newTargetsCy3Cy5 <- newTargetsCy3Cy5[, apply(newTargetsCy3Cy5, 2, keepRelevant)]
> ###Keep only the columns carrying information: SECOND set of hybridizations
> newTargetsCy5Cy3 <- newTargetsCy5Cy3[, apply(newTargetsCy5Cy3, 2, keepRelevant)]
\end{Sinput}
\end{Schunk}


We finally updated the \Rcode{RGList-Class} instances for both the {\bf first} and 
{\bf second} sets of hybridizations by adding the mapped phenotypic information, as follows:

\begin{Schunk}
\begin{Sinput}
> ###Assign the merged object newTargetsCy3Cy5 to glasRGcy3: FIRST set of hybridizations
> if (all(glasRGcy3$targets$Array.Data.File == newTargetsCy3Cy5$targets$Array.Data.File.Cy3)) {
 	glasRGcy3$targets <- newTargetsCy3Cy5
 	print("Updating the target information")
 }
\end{Sinput}
\begin{Soutput}
[1] "Updating the target information"
\end{Soutput}
\begin{Sinput}
> ###Assign the merged object newTargetsCy5Cy3 to glasRGcy5: SECOND set of hybridizations
> if (all(glasRGcy5$targets$Array.Data.File == newTargetsCy5Cy3$targets$Array.Data.File.Cy5)) {
 	glasRGcy5$targets <- newTargetsCy5Cy3
 	print("Updating the target information")
 }
\end{Sinput}
\begin{Soutput}
[1] "Updating the target information"
\end{Soutput}
\end{Schunk}


%%%%%%%%%%%%%%%%%%%%%%%%%%%%%%%%%%%%%%%%%%%%%%%%%% 
\subsubsection{Gene expression correction and summarization}
\label{sec:normExpr}

Once the two sets of dye-swap hybridizations were combined together,
we could finally pre-process, normalize, and summarize the gene expression 
data contained in the \Rcode{mammaPrintData} package,
as described below.
To this end we applied the ``Rosetta error model'' implemented by 
Weng et al. \cite{Weng2006}, as described in the original manuscript
by Glas and colleagues \cite{Glas2006}.
This procedure enabled to compute an overall log10 expressio ratio
for each microarray feature, using the error-weighted mean calculated 
over replicated identical probes, as implemented by Weng and colleagues 
in equation number 16, section 3.1 (``Error-weighted replication combining'' )
\cite{Weng2006}:

\begin{center}
\large
$ \overline{x} = \frac{\sum_i w_i x_i}{\sum_iw_i} $
\end{center}

Where:

\begin{center}
\large
$ w_i = \frac{1}{\sigma^2_{ x_i}} $
\end{center}

Assuming that $x_i$ is the measured log ratio, 
and $\sigma^2_{x_i}$ is the measured log ration error,
and $N$ the numbed of replicates.


In the present study the log ratio measurements and errors were directly 
extracted from the raw data files generated by the Agilent Feature Extraction 
software, and dowloaded from the ArrayExpress data base
(see vignette in the \Rcode{mammaPrintData} package for details).
The chunk of {\R} code below shows the \Rcode{correctLogRatio} function,
which implements the method above, and was used to correct and summarize
the log ratio for each probe on the MammaPrint 1.9k microarray.

\begin{Schunk}
\begin{Sinput}
> ###Function correcting and summarizing log ratios based on tapply() over repeated measurements
> logRatioCorrect <- function(x, y, z) {
 	x <- tapply(X=x, INDEX=z, FUN=function(x) x, simplify=FALSE )
 	y <- tapply(X=y, INDEX=z, FUN=function(x) x, simplify=FALSE )
 	mapply(x, y, FUN=function(x, y) {
 		w <- 1 / y^2
 		sum(x * w) / sum(w)
 	} )
 }
\end{Sinput}
\end{Schunk}


The chunk of {\R} code below shows the normalization of the {\bf first} set
of hybridizations, using probe names to identifiy repeated measurements:

\begin{Schunk}
\begin{Sinput}
> ###Turn log ratios in a numeric matrix and then turn to a data.frame to use mapply()
> logRat <- apply(glasRGcy3$logRatio, 2, as.numeric)
> logRat <- as.data.frame(logRat)
> ###Turn log ratios in a numeric matrix and then turn to a data.frame to use mapply()
> logRatError <- apply(glasRGcy3$logRatioError, 2, as.numeric)
> logRatError <- as.data.frame(logRatError)
> ###Get probe names to be used as INDEX by tapply
> myIndexGenes <- paste(glasRGcy3$genes$Comment.AEReporterName,
 		      glasRGcy5$genes$Reporter.Database.Entry.unigene, sep="_")
> myIndexGenes <- gsub("_$", "", myIndexGenes)
> ###Correct and Average overprobe names for the FIRST set of hybridizations
> matCy3 <- mapply(x=logRat, y= logRatError, MoreArgs=list(z=myIndexGenes), FUN=logRatioCorrect)
\end{Sinput}
\end{Schunk}


The chunk of {\R} code below shows the normalization of the {\bf second} set
of hybridizations, using probe names to identifiy repeated measurements:

\begin{Schunk}
\begin{Sinput}
> ###Turn log ratios in a numeric matrix and then turn to a data.frame to use mapply()
> logRat <- apply(glasRGcy5$logRatio, 2, as.numeric)
> logRat <- as.data.frame(logRat)
> ###Turn log ratios in a numeric matrix and then turn to a data.frame to use mapply()
> logRatError <- apply(glasRGcy5$logRatioError, 2, as.numeric)
> logRatError <- as.data.frame(logRatError)
> ###Get probe names to be used as INDEX by tapply
> myIndexGenes <- paste(glasRGcy5$genes$Comment.AEReporterName,
 		      glasRGcy5$genes$Reporter.Database.Entry.unigene, sep="_")
> myIndexGenes <- gsub("_$", "", myIndexGenes)
> ###Correct and Average overprobe names for the SECOND set of hybridizations
> matCy5 <- mapply(x=logRat, y= logRatError, MoreArgs=list(z=myIndexGenes), FUN=logRatioCorrect)
\end{Sinput}
\end{Schunk}


The chunk of {\R} code below was used to generate a non-redundant
data.frame containing the annotation for the unique microarray features
of the MammaPrint 1.9k microarray ({\bf first} set of hybridizations).

\begin{Schunk}
\begin{Sinput}
> ###Get the unique gene annotation for the FIRST set of hybridizations
> myIndexGenes <- paste(glasRGcy3$genes$Comment.AEReporterName, 
 		 glasRGcy3$genes$Reporter.Database.Entry.unigene, sep="_")
> myIndexGenes <- gsub("_$", "", myIndexGenes)
> gnsAnnCy3 <- sapply(glasRGcy3$genes, function(x,y) {
 	tapply(X=x, INDEX=y, FUN=function(x) x[1] ) },
 		   y=myIndexGenes)
> ###Process as data.frame
> gnsAnnCy3 <- as.data.frame(gnsAnnCy3, stringsAsFactors=FALSE)
> gnsAnnCy3$genes231 <- as.logical(gnsAnnCy3$genes231)
> gnsAnnCy3$genes70 <- as.logical(gnsAnnCy3$genes70)
> gnsAnnCy3$gns231Cors <- as.numeric(gnsAnnCy3$gns231Cors)
> ###Remove microarray layout information
> out <- unlist(lapply( c("Row","Column"), grep, colnames(gnsAnnCy3)))
> gnsAnnCy3 <- gnsAnnCy3[, - out]
\end{Sinput}
\end{Schunk}


The chunk of {\R} code below was used check the exact correspondence 
between the rows of the annotation table and the gene expression matrix
({\bf first} set of hybridizations):

\begin{Schunk}
\begin{Sinput}
> ###Check correspondance between annotation and overall expression
> all(rownames(gnsAnnCy3) == rownames(matCy3))
\end{Sinput}
\begin{Soutput}
[1] TRUE
\end{Soutput}
\end{Schunk}


The chunk of {\R} code below was used to generate a non-redundant
data.frame containing the annotation for the unique microarray features
of the MammaPrint microarray ({\bf second} set of hybridizations).

\begin{Schunk}
\begin{Sinput}
> ###Get the unique gene annotation for the SECOND set of hybridizations
> myIndexGenes <- paste(glasRGcy5$genes$Comment.AEReporterName, 
 		 glasRGcy5$genes$Reporter.Database.Entry.unigene, sep="_")
> myIndexGenes <- gsub("_$", "", myIndexGenes)
> gnsAnnCy5 <- sapply(glasRGcy5$genes, function(x,y) {
 	tapply(X=x, INDEX=y, FUN=function(x) x[1] ) },
 		   y=myIndexGenes)
> ###Process as data.frame
> gnsAnnCy5 <- as.data.frame(gnsAnnCy5, stringsAsFactors=FALSE)
> gnsAnnCy5$genes231 <- as.logical(gnsAnnCy5$genes231)
> gnsAnnCy5$genes70 <- as.logical(gnsAnnCy5$genes70)
> gnsAnnCy5$gns231Cors <- as.numeric(gnsAnnCy5$gns231Cors)
> ###Remove microarray layout information
> out <- unlist(lapply( c("Row","Column"), grep, colnames(gnsAnnCy5)))
> gnsAnnCy5 <- gnsAnnCy5[, - out]
\end{Sinput}
\end{Schunk}


The chunk of {\R} code below was used check the exact correspondence 
between the rows of the annotation table and the gene expression matrix
({\bf second} set of hybridizations):

\begin{Schunk}
\begin{Sinput}
> ###Check correspondance between annotation and overall expression
> all(rownames(gnsAnnCy5) == rownames(matCy5))
\end{Sinput}
\begin{Soutput}
[1] TRUE
\end{Soutput}
\end{Schunk}


The chunk of {\R} code below was used to compare the non-redundant
data.frames corresponding to each set of dye-swap hybridizations
and generate a unique final annotation data.frame.

\begin{Schunk}
\begin{Sinput}
> ###Compare the two annotation and keep just one data.frame if identical
> if (all(gnsAnnCy3 == gnsAnnCy5, na.rm=TRUE)) {
 	gnsAnn <- gnsAnnCy3
 	rm(gnsAnnCy3, gnsAnnCy5)
 	print("Creating the final annotation data.frame")
 }
\end{Sinput}
\begin{Soutput}
[1] "Creating the final annotation data.frame"
\end{Soutput}
\end{Schunk}


The chunk of {\R} code below was used to combine the corrected and summarized
log ratios from each set of dye-swap hybridizations in a unique overall measurement.
Since the method originally used to combine the two dye-swap sets was not explicitly 
described in the original manuscript by Glas and colleagues \cite{Glas2006},
we used the arithmetic mean between one set of measurements and 
the inverse of the other set. The final summarized ratio will express the relative
change in expression between cancer (numerator) and the reference RNA (denominator).
In the following {\R} code chunk multiplying by $-1$ the log ratio gene expression matrix
is equivalent to flippling it. Note that we inverted the \Rcode{matCy3} matrix,
since it corresponded to the dye-swap set in which cancer samples were labeled
with Cy3.

\begin{Schunk}
\begin{Sinput}
> ###Combine the summarized log ratio from each set of hybridizarions
> ###Note that we are flipping matCy3
> matCy3Cy5 <- (-1*matCy3 + matCy5)/2
\end{Sinput}
\end{Schunk}


The chunks of {\R} code below were used to assemble all processed phenotypic 
information, the normalized and summarized gene expression data, and the 
non-redundant gene annotation information into an \Rcode{ExpressionSet} 
instance for later use in all our analyses.

Creation of a \Rcode{MIAME} instance to store the experiment and study information:

\begin{Schunk}
\begin{Sinput}
> ###Require Biobase
> require(Biobase)
> ###Retrieve the phenotypic information from one of the RGList intances
> phenoGlas <- glasRGcy3$targets
> ###Create a MIAME instance
> miame <- new("MIAME", name="GlasCohort",
 	     pubMedIds="17074082",
 	     title="ArrayExpress E-TABM-115: corrected log fold-change",
 	     lab="Agendia",
 	     url="http://www.ebi.ac.uk/arrayexpress/browse.html?keywords=E-TABM-115")
\end{Sinput}
\end{Schunk}


Creation of an \Rcode{AnnotatedDataFrame} instance to store the phenotypic information:

\begin{Schunk}
\begin{Sinput}
> ###AnnotatedDataFrame for phenotypic data
> if (all( phenoGlas$Scan.Name.Cy3 == colnames(matCy3Cy5))) {
 	rownames(phenoGlas) <- colnames(matCy3Cy5)
 	phenoGlasData <- new("AnnotatedDataFrame", phenoGlas)
 	print("Creating new AnnotatedDataFrame for phenotypic information")
 } else {
 	print("Check sample order of phenotypic information")
 }
\end{Sinput}
\begin{Soutput}
[1] "Creating new AnnotatedDataFrame for phenotypic information"
\end{Soutput}
\end{Schunk}


Creation of an \Rcode{AnnotatedDataFrame} instance to store the annotation information:

\begin{Schunk}
\begin{Sinput}
> ###AnnotatedDataFrame for annotation data
> gnsAnn <- as.data.frame(gnsAnn, stringsAsFactors=FALSE)
> featureData <- new("AnnotatedDataFrame", gnsAnn)
\end{Sinput}
\end{Schunk}


Creation of the final \Rcode{glasEset} \Rcode{ExpressionSet} instance:

\begin{Schunk}
\begin{Sinput}
> ###Create the ExpressionSet
> glasEset <- new("ExpressionSet",
 		phenoData = phenoGlasData, featureData = featureData,
 		experimentData = miame, exprs = matCy3Cy5)
> ###Save for later use
> save(glasEset, file="objs/glasEset.rda")
\end{Sinput}
\end{Schunk}

The \Rcode{glasEset} ExpressionSet instance above
is available from \url{http://luigimarchionni.org/breastTSP.html}.
Furthermore, such processed gene expression data is also provided 
NA
the BMC Genomics website. 


%%%%%%%%%%%%%%%%%%%%%%%%%%%%%%%%%%%%%%%%%%%%%%%%%% 
\subsection{Buyse cohort: ArrayExpress ``E-TABM-77'' series}

The Buyse data set \cite{Buyse2006} comprises patients from an European
multicenter study performed to independently validate the MammaPrint assay.
This cohort accounted a total of 307 patients, for 302 of which the complete
clinical information was available, and were therefore considered in the comparative 
analyses with the Adjuvant! Online software \cite{Ravdin2001a}.
Similarly to the Glas cohort also in this case a dye-swap two-colors design was adopted, 
comparing each sample against the same reference RNA 
(307 samples * 2 channels * 2 dye-swap hybridizations = 1228 total data points).
Below is shown the {\R} code used to load the two Buyse cohort \Rcode{RGList-class}
instances contained in the \Rcode{mammaPrintData} package,
one for each dye-swap set of hybridizations.

\begin{Schunk}
\begin{Sinput}
> ###Load the mammaPrintData library
> require(mammaPrintData)
> ###Load the Buyse cohort data
> data(buyseRG)
> ###Dimensions of the RGList objects
> dim(buyseRGcy5)
\end{Sinput}
\begin{Soutput}
[1] 1900  307
\end{Soutput}
\begin{Sinput}
> dim(buyseRGcy3)
\end{Sinput}
\begin{Soutput}
[1] 1900  307
\end{Soutput}
\end{Schunk}


%%%%%%%%%%%%%%%%%%%%%%%%%%%%%%%%%%%%%%%%%%%%%%%%% 
\subsubsection{Gene expression correction and summarization}

As described in details in the \Rcode{mammaPrintData} package vignette,
unlike the case of the ``E-TABM-115'' series,
the phenotypic information associated with the ``E-TABM-77'' 
ArrayExpress record available on Apr 08, 2013 was complete.
The SDRF annotation table, in fact, accounted for 1228 total rows,
one for each hybridization channel (307 samples for 2 channels,
for 2 replicated dye-swap hybridizations).
Based on this information it was possible to associate the clinical 
information for {\bf all} the hybridizations that were performed
withouth the need of any additional mapping information.

The chunk of {\R} code below shows the normalization of the {\bf first}
set of hybridization, using probe names to identifiy repeated
measurements:

\begin{Schunk}
\begin{Sinput}
> ###Turn log ratios in a numeric matrix and turn to data.frame
> logRat <- apply(buyseRGcy3$logRatio, 2, as.numeric)
> logRat <- as.data.frame(logRat)
> ###Turn log ratio errors in a numeric matrix and turn to data.frame
> logRatError <- apply(buyseRGcy3$logRatioError, 2, as.numeric)
> logRatError <- as.data.frame(logRatError)
> ###Get probe names to be used as INDEX by tapply
> myIndexGenes <- paste(buyseRGcy3$genes$Comment.AEReporterName,
 		      buyseRGcy3$genes$Reporter.Database.Entry.unigene, sep="_")
> myIndexGenes <- gsub("_$", "", myIndexGenes)
> ###Correct and Average overprobe names for the FIRST set of hybridizations
> matCy3 <- mapply(x=logRat, y= logRatError, MoreArgs=list(z=myIndexGenes), FUN=logRatioCorrect)
\end{Sinput}
\end{Schunk}


The chunk of {\R} code below shows the normalization of the {\bf second}
set of hybridization, using probe names to identifiy repeated
measurements:

\begin{Schunk}
\begin{Sinput}
> ###Turn log ratios in a numeric matrix and turn to data.frame
> logRat <- apply(buyseRGcy5$logRatio, 2, as.numeric)
> logRat <- as.data.frame(logRat)
> ###Turn log ratio errors in a numeric matrix and turn to data.frame
> logRatError <- apply(buyseRGcy5$logRatioError, 2, as.numeric)
> logRatError <- as.data.frame(logRatError)
> ###Get probe names to be used as INDEX by tapply
> myIndexGenes <- paste(buyseRGcy5$genes$Comment.AEReporterName,
 		      buyseRGcy5$genes$Reporter.Database.Entry.unigene, sep="_")
> myIndexGenes <- gsub("_$", "", myIndexGenes)
> ###Correct and Average overprobe names for the SECOND set of hybridizations
> matCy5 <- mapply(x=logRat, y= logRatError, MoreArgs=list(z=myIndexGenes), FUN=logRatioCorrect)
\end{Sinput}
\end{Schunk}


The chunk of {\R} code below was used to generate a non-redundant
data.frame containing the annotation for the unique microarray features
of the MammaPrint microarray ({\bf first}  set of hybridizations).

\begin{Schunk}
\begin{Sinput}
> ###Get the unique gene annotation for the FIRST set of hybridizations
> myIndexGenes <- paste(buyseRGcy3$genes$Comment.AEReporterName, 
 		 buyseRGcy3$genes$Reporter.Database.Entry.unigene, sep="_")
> myIndexGenes <- gsub("_$", "", myIndexGenes)
> gnsAnnCy3 <- sapply(buyseRGcy3$genes,  function(x,y) {
 	tapply(X=x, INDEX=y, FUN=function(x) x[1] ) },
 		   y=myIndexGenes)
> ###Process as data.frame
> gnsAnnCy3 <- as.data.frame(gnsAnnCy3, stringsAsFactors=FALSE)
> gnsAnnCy3$genes231 <- as.logical(gnsAnnCy3$genes231)
> gnsAnnCy3$genes70 <- as.logical(gnsAnnCy3$genes70)
> gnsAnnCy3$gns231Cors <- as.numeric(gnsAnnCy3$gns231Cors)
> ###Remove microarray layout information
> out <- unlist(lapply( c("Row","Column"), grep, colnames(gnsAnnCy3)))
> gnsAnnCy3 <- gnsAnnCy3[, - out]
> ###Check correspondance between annotation and overall expression
> all(rownames(gnsAnnCy3) == rownames(matCy3))
\end{Sinput}
\begin{Soutput}
[1] TRUE
\end{Soutput}
\end{Schunk}


The chunk of {\R} code below was used to generate a non-redundant
data.frame containing the annotation for the unique microarray features
of the MammaPrint microarray ({\bf second}  set of hybridizations).

\begin{Schunk}
\begin{Sinput}
> ###Get the unique gene annotation for the SECOND set of hybridizations
> myIndexGenes <- paste(buyseRGcy5$genes$Comment.AEReporterName, 
 		 buyseRGcy5$genes$Reporter.Database.Entry.unigene, sep="_")
> myIndexGenes <- gsub("_$", "", myIndexGenes)
> gnsAnnCy5 <- sapply(buyseRGcy5$genes,  function(x,y) {
 	tapply(X=x, INDEX=y, FUN=function(x) x[1] ) },
 #		   y=buyseRGcy5$genes$Comment.AEReporterName)
 		   y=myIndexGenes)
> ###Process as data.frame
> gnsAnnCy5 <- as.data.frame(gnsAnnCy5, stringsAsFactors=FALSE)
> gnsAnnCy5$genes231 <- as.logical(gnsAnnCy5$genes231)
> gnsAnnCy5$genes70 <- as.logical(gnsAnnCy5$genes70)
> gnsAnnCy5$gns231Cors <- as.numeric(gnsAnnCy5$gns231Cors)
> ###Remove microarray layout information
> out <- unlist(lapply( c("Row","Column"), grep, colnames(gnsAnnCy5)))
> gnsAnnCy5 <- gnsAnnCy5[, - out]
> ###Check correspondance between annotation and overall expression
> all(rownames(gnsAnnCy5) == rownames(matCy5))
\end{Sinput}
\begin{Soutput}
[1] TRUE
\end{Soutput}
\end{Schunk}


The chunk of {\R} code below was used to compare the non-redundant
data.frames corresponding to each set of dye-swap hybridizations
and generate a unique final annotation data.frame.

\begin{Schunk}
\begin{Sinput}
> ###Compare the two annotation and keep just one data.frame if identical
> if (all(gnsAnnCy3 == gnsAnnCy5, na.rm=TRUE)) {
 	gnsAnn <- gnsAnnCy3
 	rm(gnsAnnCy3, gnsAnnCy5)
 	print("Creating the final annotation data.frame")
 }
\end{Sinput}
\begin{Soutput}
[1] "Creating the final annotation data.frame"
\end{Soutput}
\end{Schunk}
 

The chunk of {\R} code below was used to combine the corrected and summarized
log ratios from each set of dye-swap hybridizations in a unique overall measurement.
Since the method originally used to combine the two sets was not explicitly described
in the original manuscript by Buyse and colleagues \cite{Buyse2006},
also in this case we used the arithmetic mean between one set of measurements and 
the inverse of the other set. The final summarized ratio will express the relative
change in expression between cancer (numerator) and the reference RNA (denominator).
In the following {\R} code chunk multiplying by $-1$ the log ratio gene expression matrix
is equivalent to flippling it. Note that we inverted the \Rcode{matCy5} matrix,
since it corresponded to the dye-swap set in which cancer samples were labeled
with Cy3.

\begin{Schunk}
\begin{Sinput}
> ###Combine the summarized log ratio from each set of hybridizarions
> ###Note we are flipping matCy5
> matCy3Cy5 <- (-1*matCy5 + matCy3)/2
\end{Sinput}
\end{Schunk}


The chunks of {\R} code below were used to assemble all processed phenotypic 
information, the normalized and summarized gene expression data, and the 
non-redundant gene annotation information into an \Rcode{ExpressionSet} 
instance for later use in all our analyses.

To this end we firstly assembled a unique phenotypic information table by comparing
and then combining  the information associated with each dye-swap set 
of hybrizations, as shown below.

\begin{Schunk}
\begin{Sinput}
> ###Check sample correspondance beween the two hybridization sets
> all( buyseRGcy5$targets$Cy3 == buyseRGcy3$targets$Cy5 )
\end{Sinput}
\begin{Soutput}
[1] TRUE
\end{Soutput}
\begin{Sinput}
> ###Combine phenotypic information from the two RGList intances
> phenoBuyse <- cbind(stringsAsFactors=FALSE, Patients=buyseRGcy3$targets$Cy5,
 	       buyseRGcy3$targets[!buyseRGcy3$targets %in% buyseRGcy5$targets])
> phenoBuyse <- merge(phenoBuyse, buyseRGcy5$targets, by.x="Patients", by.y="Cy3", sort=FALSE)
\end{Sinput}
\end{Schunk}


Creation of a \Rcode{MIAME} instance to store the experiment and study information:

\begin{Schunk}
\begin{Sinput}
> ###Require Biobase
> require(Biobase)
> ###Create a MIAME instance
> miame <- new("MIAME", name="BuyseCohort",
 	     pubMedIds="16954471",
 	     title="ArrayExpress:E-TABM-77; corrected log fold-change",
 	     lab="Agendia",
 	     url="http://www.ebi.ac.uk/arrayexpress/browse.html?keywords=E-TABM-77")
\end{Sinput}
\end{Schunk}


Creation of an \Rcode{AnnotatedDataFrame} instance to store the phenotypic information:

\begin{Schunk}
\begin{Sinput}
> ###AnnotatedDataFrame for phenotypic data
> if (all( phenoBuyse$Scan.Name.Cy5 == colnames(matCy3Cy5))) {
 	rownames(phenoBuyse) <- colnames(matCy3Cy5)
 	phenoBuyseData <- new("AnnotatedDataFrame", phenoBuyse)
 }
\end{Sinput}
\end{Schunk}


Creation of an \Rcode{AnnotatedDataFrame} instance to store the annotation information:

\begin{Schunk}
\begin{Sinput}
> ###AnnotatedDataFrame for annotation data
> gnsAnn <- as.data.frame(gnsAnn, stringsAsFactors=FALSE)
> featureData <- new("AnnotatedDataFrame", gnsAnn)
\end{Sinput}
\end{Schunk}


Creation of the final \Rcode{buyseEset} \Rcode{ExpressionSet} instance:

\begin{Schunk}
\begin{Sinput}
> ###Create the ExpressionSet
> buyseEset <- new("ExpressionSet",
 		phenoData = phenoBuyseData, featureData = featureData,
 		experimentData = miame, exprs = matCy3Cy5)
> ###Save for later use
> save(buyseEset, file="objs/buyseEset.rda")
\end{Sinput}
\end{Schunk}

The \Rcode{buyseEset} ExpressionSet instance above
is available from \url{http://luigimarchionni.org/breastTSP.html}.
Furthermore, such processed gene expression data is also provided 
NA
the BMC Genomics website. 


%%%%%%%%%%%%%%%%%%%%%%%%%%%%%%%%%%%%%%%%%%%%%%%%%% 
\subsection{End-point and prognostic groups selection}

In the present study we have subset the gene expression data limiting our investigation 
to the 70-gene signature only. Furthermore, similarly to what was done in the original study 
by van't Veer and colleagues \cite{vant2002}, we have defined patients prognostic groups 
using the time to development of a distant metastasis as first recurrence event as follows:
\begin{itemize}
  \item ``Low-risk'' group: patients who remained disease free for at least 5 years;
  \item ``High-risk'' group: patients who developed a distant metastases within 5 years;  
\end{itemize}


%%%%%%%%%%%%%%%%%%%%%%%%%%%%%%%%%%%%%%%%%%%%%%%%%% 
\subsubsection{Training set: Glas cohort (E-TABM-115)}

The complete Glas data set was originally used to implement the MammaPrint assay
re-developing the 70-gene prognostic signature on the new 1.9k microarray platform.
This cohort accounts for a total 162 lymphnode negative patients,
including the 78 cases originally analyzed in the van't Veer study  \cite{vant2002} to develop 
the prognostic signature, and additional patients from the Van de Vijver  \cite{Vijver2002} study.
We have used this cohort to train and validate novel TSP-based prognostic predictors,
reproducing the approach used in the original study.
In the following {\R} code chunks is shown how to identify the microarray features
corresponding to the 70-gene signature, and select the cases to be used in the analyses.

Load the previously saved \Rcode{ExpressionSet} instance for the Glas cohort:

\begin{Schunk}
\begin{Sinput}
> ###Load normalized and summarized data from Glas cohort
> load("objs/glasEset.rda")
\end{Sinput}
\end{Schunk}

Such processed gene expression data is also provided
as ``Additional data'' within the  compressed archive
available from the BMC Genomics website.
Alternatively the processed gene expression data obtained 
can be also dowloaded  from the website accompanying 
this manuscript, as follows:

\begin{Schunk}
\begin{Sinput}
> ###Define the url for the ExpressionSet file from the website
> url <- "http://luigimarchionni.org/breastTSP/glasEset.rda"
> ###Loadthe ExpressionSet file from the website
> load(url)
\end{Sinput}
\end{Schunk}


Data set summary: 

\begin{Schunk}
\begin{Sinput}
> ###Dimension of the ExpressionSet
> dim(glasEset)
\end{Sinput}
\begin{Soutput}
Features  Samples 
    1149      162 
\end{Soutput}
\begin{Sinput}
> ###Count metastases event by original data sets
> table(DataSet = pData(glasEset)$putativeCohort.Cy5,  
       MetastaticEvent = pData(glasEset)$FiveYearMetastasis)
\end{Sinput}
\begin{Soutput}
                     MetastaticEvent
DataSet               FALSE TRUE
  putativeVantVeer       44   34
  putativeVanDeVijver    72   12
\end{Soutput}
\end{Schunk}


The 70-gene prognostic signature comprises the top 70 microarray
features showing the highest absolute correlation with survival,
as described in the supplemenatary section of the original 
van't Veer study (Table S2) \cite{vant2002}.
However, out of these 70 genes only 69 could be mapped
on the MammaPrint 1.9k platform using the feature identifiers
provided, as described in the \Rcode{mammaPrintData} package
vignette and showed below.

\begin{Schunk}
\begin{Sinput}
> ###Counting the 70-gene microarray features available on the new platform
> table(featureData(glasEset)$genes70)
\end{Sinput}
\begin{Soutput}
FALSE  TRUE 
 1079    70 
\end{Soutput}
\begin{Sinput}
> ###Create a logical vector to select the 70-gene prognostic signature genes
> select70geneGlas <- featureData(glasEset)$genes70
\end{Sinput}
\end{Schunk}

Subset the gene expression data limiting to the 70-gene microarray features:

\begin{Schunk}
\begin{Sinput}
> ###Subset the ExpressionSet: 70-gene signature only and all patients
> glasDataAll <- glasEset[select70geneGlas, ]
\end{Sinput}
\end{Schunk}


Identification and selection of the patients of the Glas combined cohort 
(van't Veer and Van de Vijver cases) who developed a distant metastases 
as first recurrence event within five years, and of the patients who 
remained disease free for at least five years.

\begin{Schunk}
\begin{Sinput}
> ###Subset the ExpressionSet: cases with metastasis within 5 years 
> ###or disease free for at least 5 years
> glasCasesAll.ttm <- which( ! is.na(pData(glasDataAll)$FiveYearMetastasis) & ! 
 			  (pData(glasDataAll)$OS < 5 & pData(glasDataAll)$TTMevent == 0) )
> glasDataAll.ttm <- glasDataAll[, glasCasesAll.ttm]
> ###Define "Low-risk" and "High-risk" prognostic groups
> glasGroupAll.ttm <- (pData(glasDataAll.ttm)$FiveYearMetastasis)
> ###Set "Low-risk" == 1 and "High-risk" == 0
> glasGroupAll.ttm <- (! glasGroupAll.ttm) * 1
\end{Sinput}
\end{Schunk}


The recurrence status summary for the Glas combined cohort is shown below. 
Four patients who did not develop metastases and for which the reported 
overal survival (OS) was shorter than 5 years were excluded from further analyses.

\begin{Schunk}
\begin{Sinput}
> ###Data set summary
> summary(pData(glasDataAll)$FiveYearMetastasis)
\end{Sinput}
\begin{Soutput}
   Mode   FALSE    TRUE    NA's 
logical     116      46       0 
\end{Soutput}
\begin{Sinput}
> ###Dimentions of the test set
> dim(glasDataAll.ttm)
\end{Sinput}
\begin{Soutput}
Features  Samples 
      70      158 
\end{Soutput}
\begin{Sinput}
> ###Excluded patients
> table(Metastasis = pData(glasDataAll)$FiveYearMetastasis, 
       "OS < 5" = pData(glasDataAll)$OS < 5 & pData(glasDataAll)$TTMevent == 0)
\end{Sinput}
\begin{Soutput}
          OS < 5
Metastasis FALSE TRUE
     FALSE   112    4
     TRUE     46    0
\end{Soutput}
\begin{Sinput}
> ###Count "High-risk" and "Low-risk" patients in the test set
> table(glasGroupAll.ttm)
\end{Sinput}
\begin{Soutput}
glasGroupAll.ttm
  0   1 
 46 112 
\end{Soutput}
\end{Schunk}


%%%%%%%%%%%%%%%%%%%%%%%%%%%%%%%%%%%%%%%%%%%%%%%%%%
\subsubsection{Test set: Buyse cohort (E-TABM-77)}

The Buyse data set \cite{Buyse2006} comprises a total of 307 patients from a 
European multicenter study performed to independently validate the MammaPrint assay. 
We therefore used this cohort to validate the novel TSP-based prognostic predictors 
we developed using the Glas cohort (see above).
In the following {\R} code chunks is shown how to identify the microarray features
corresponding to the 70-gene signature, and select the cases to be used in the analyses.

\begin{Schunk}
\begin{Sinput}
> ###Load normalized and summarized data from Buyse cohort
> load("objs/buyseEset.rda")  #or load("buyseEsetFromUrl.rda")
\end{Sinput}
\end{Schunk}

Such processed gene expression data is also provided
as ``Additional data'' within the  compressed archive
available from the BMC Genomics website.
Alternatively the processed gene expression data obtained 
can be also dowloaded  from the website accompanying 
this manuscript, as follows:

\begin{Schunk}
\begin{Sinput}
> ###Define the url for the ExpressionSet file from the website
> url <- "http://luigimarchionni.org/breastTSP/buyseEset.rda"
> ###Loadthe ExpressionSet file from the website
> load(url)
\end{Sinput}
\end{Schunk}

Data set summary: 

\begin{Schunk}
\begin{Sinput}
> ###Dimension of the ExpressionSet
> dim(buyseEset)
\end{Sinput}
\begin{Soutput}
Features  Samples 
    1149      307 
\end{Soutput}
\begin{Sinput}
> ###Count metastases events
> table(MetastaticEvent = pData(buyseEset)$FiveYearRecurrence)
\end{Sinput}
\begin{Soutput}
MetastaticEvent
FALSE  TRUE 
  260    47 
\end{Soutput}
\end{Schunk}


Identification of the microarray features corresponding
to the 70-gene prognostic signature mapped on the 
MammaPrint 1.9k platform:

\begin{Schunk}
\begin{Sinput}
> ###Counting the 70-gene microarray features available on the new platform
> table(featureData(buyseEset)$genes70)
\end{Sinput}
\begin{Soutput}
FALSE  TRUE 
 1079    70 
\end{Soutput}
\begin{Sinput}
> ###Logical vector to select the 70-gene prognostic signature genes
> select70geneBuyse <- featureData(buyseEset)$genes70
\end{Sinput}
\end{Schunk}


Subset the gene expression data limiting to the 70-gene microarray features:

\begin{Schunk}
\begin{Sinput}
> ###Subset the ExpressionSet: 70-gene signature only and all patients
> buyseDataAll <- buyseEset[select70geneBuyse, ]
\end{Sinput}
\end{Schunk}


Identification and selection of the patients of the Buyse cohort developed 
a distant metastases as first recurrence event within five years, 
and of the patients who remained disease free for at least five years.

\begin{Schunk}
\begin{Sinput}
> ###Subset the ExpressionSet: all cases
> buyseCasesAll.ttm <- which( ! is.na(pData(buyseDataAll)$FiveYearRecurrence) )
> buyseDataAll.ttm <- buyseDataAll[, buyseCasesAll.ttm]
> ###Define "High-risk" and "Low-risk" prognostic groups
> buyseGroupAll.ttm <- (pData(buyseDataAll.ttm)$FiveYearRecurrence)
> ###Set "Low-risk" == 1 and "High-risk" == 0
> buyseGroupAll.ttm <- (! buyseGroupAll.ttm) * 1
\end{Sinput}
\end{Schunk}


The recurrence status summary for the Buyse cohort is shown below. 

\begin{Schunk}
\begin{Sinput}
> ###Data set summary
> summary(pData(buyseDataAll)$FiveYearRecurrence)
\end{Sinput}
\begin{Soutput}
   Mode   FALSE    TRUE    NA's 
logical     260      47       0 
\end{Soutput}
\begin{Sinput}
> ###Dimentions of the test set
> dim(buyseDataAll.ttm)
\end{Sinput}
\begin{Soutput}
Features  Samples 
      70      307 
\end{Soutput}
\begin{Sinput}
> ###Count "Low-risk" and "High-risk" patients in the test set
> table(buyseGroupAll.ttm)
\end{Sinput}
\begin{Soutput}
buyseGroupAll.ttm
  0   1 
 47 260 
\end{Soutput}
\end{Schunk}


%%%%%%%%%%%%%%%%%%%%%%%%%%%%%%%%%%%%%%%%%%%%%%%%%% 
%%%%%%%%%%%%%%%%%%%%%%%%%%%%%%%%%%%%%%%%%%%%%%%%%% 
\subsection{Comparing the clinical information across studies and cohorts}
\label{sec:compCases}

We have compared the clinical information available for the Glas cohort
with the one available for the original van't Veer and Van de Vijver cohorts,
since the information provided with the ``E-TABM-115'' ArrayExpress 
\cite{Brazma2003} series did not explicitly identify Glas data set samples 
membership to the original cohorts.
To this end we have assembled and used the \Rcode{seventyGeneData} {\R-\Bioc}
package, the content of which is shown in Table~\ref{tab:seventyGeneDataContent}.

This package will be made with the next {\Bioc} release and
can be currently installed from the website accompanying the manuscript
as follows:

\begin{Schunk}
\begin{Sinput}
> ###Obtain and install the data package from the manuscript website
> marchionniRepos <- "http://luigimarchionni.org/software/"
> install.packages("seventyGeneData", repos=marchionniRepos)
\end{Sinput}
\end{Schunk}

% latex table generated in R 3.0.0 by xtable 1.7-1 package
% Mon Apr  8 18:05:56 2013
\begin{table}[H]
\centering
\caption{The seventyGeneData package content} 
\label{tab:seventyGeneDataContent}
{\footnotesize
\begin{tabular}{llp{9cm}}
  \hline
Package & Item & Title \\ 
  \hline
seventyGeneData & vanDeVijver & Gene expression, annotations and clinical information for the Van de Vijver cohort \\ 
  seventyGeneData & vantVeer & Gene expression, annotations and clinical information for the van't Veer cohort \\ 
   \hline
\end{tabular}
}
\end{table}

The chunk of {\R} code below shows how to load the \Rcode{ExpressionSet} 
objects for the van't Veer and Van de Vijver cohorts from the 
\Rcode{seventyGeneData} package:

\begin{Schunk}
\begin{Sinput}
> ###Load data from the van't Veer et al study
> data(vantVeer)
> data(vanDeVijver)
> ###Dimensions of the  vantVeer and vanDeVijver ExpressionSets
> dim(vantVeer)
\end{Sinput}
\begin{Soutput}
Features  Samples 
   24481      117 
\end{Soutput}
\begin{Sinput}
> dim(vanDeVijver)
\end{Sinput}
\begin{Soutput}
Features  Samples 
   24496      295 
\end{Soutput}
\end{Schunk}


%%%%%%%%%%%%%%%%%%%%%%%%%%%%%%%%%%%%%%%%%%%%%%%%%% 
\subsubsection{The van't Veer cases in the Glas study }

Below is the code to compare the phenotypic information for putative 
van't Veer cases contained in the Glas cohort to the information 
originally provided (for detailed informarmation see the
\Rcode{mammaPrintData} package vignette).
We firstly extracted the phenotypic information from the
\Rcode{glasDataAll} and \Rcode{vantVeer} objects.

\begin{Schunk}
\begin{Sinput}
> ###Get phenotypes for putative van't Veer cases from the Glas study
> pGlasVtV <- pData(glasDataAll)[pData(glasDataAll)$putativeCohort.Cy5 == "putativeVantVeer", ]
> dim(pGlasVtV)
\end{Sinput}
\begin{Soutput}
[1] 78 27
\end{Soutput}
\begin{Sinput}
> ###Get phenotypes for van't Veer cases from the original study (BRCA cases excluded)
> pVtV <- pData(vantVeer)[pData(vantVeer)$DataSetType != "BRCA",]
> dim(pVtV)
\end{Sinput}
\begin{Soutput}
[1] 97 16
\end{Soutput}
\end{Schunk}


We subsequently compared such clinical and phenotypic information,
including node status information, and time to development
of a distant metastasis, for the cases in common.

\begin{Schunk}
\begin{Sinput}
> ###Is the time to development of metastasis identical for the common cases?
> all(pGlasVtV$TTM %in% round(pVtV$TTM,2))
\end{Sinput}
\begin{Soutput}
[1] FALSE
\end{Soutput}
\begin{Sinput}
> ###For which patients in the Glas study the time to metastases is different?
> checkGlasVtV <- which(! pGlasVtV$TTM %in% round(pVtV$TTM,2))
> ###For which patients in the van't Veer study the time to metastases is different?
> checkVtV <- which( (!round(pVtV$TTM,2) %in% pGlasVtV$TTM)
 		  & pVtV$DataSetType != "19samples")
\end{Sinput}
\end{Schunk}


In Table~\ref{tab:missingGlas} below is shown the clinical information contained 
in the Glas study for the case with {\bf different} time to development of a 
metastasis as first recurrence event:

% latex table generated in R 3.0.0 by xtable 1.7-1 package
% Mon Apr  8 18:06:01 2013
\begin{table}[H]
\centering
\caption{Cases from the Glas study missing or with different clinical information in the van't Veer study} 
\label{tab:missingGlas}
{\footnotesize
\begin{tabular}{llllp{3cm}}
  \hline
Sample.Name.Cy5 & TTM & TTMevent & OS & OSevent \\ 
  \hline
1181311 & 8.37 & 0.00 & 8.37 & 0.00 \\ 
  1118611 & 8.42 & 0.00 & 8.42 & 0.00 \\ 
  1181623 & 8.65 & 0.00 & 8.65 & 0.00 \\ 
  1193921 & 9.12 & 1.00 & 9.92 & 0.00 \\ 
  1181621 & 9.41 & 0.00 & 9.41 & 0.00 \\ 
  1197111 & 10.02 & 0.00 & 10.02 & 0.00 \\ 
  1118613 & 11.36 & 0.00 & 11.36 & 0.00 \\ 
  1194323 & 12.74 & 0.00 & 12.74 & 0.00 \\ 
  1197113 & 12.77 & 0.00 & 12.77 & 0.00 \\ 
  1181413 & 14.26 & 0.00 & 14.26 & 0.00 \\ 
  1181411 & 14.82 & 0.00 & 14.82 & 0.00 \\ 
  1181323 & 15.35 & 0.00 & 15.35 & 0.00 \\ 
   \hline
\end{tabular}
}
\end{table}

In Table~\ref{tab:missingVantVeer} is shown the clinical information contained 
in the van't Veer study for the case with {\bf different} time to development of a 
metastasis as first recurrence event:

% latex table generated in R 3.0.0 by xtable 1.7-1 package
% Mon Apr  8 18:06:02 2013
\begin{table}[H]
\centering
\caption{Cases from the van't Veer study missing or with different clinical information in the Glas study} 
\label{tab:missingVantVeer}
{\footnotesize
\begin{tabular}{lllllllp{2.5cm}}
  \hline
SampleName & DataSetType & TTM & TTMevent & followup.time.yr & metastases & age & Brca1.mutation \\ 
  \hline
Sample 20 & greater\_than\_5y & 5.10 &   0 & 5.10 &   0 &  34 & 0  \\ 
  Sample 15 & greater\_than\_5y & 5.23 &   0 & 5.23 &   0 &  46 & 0  \\ 
  Sample 19 & greater\_than\_5y & 5.72 &   0 & 5.72 &   0 &  48 & 0  \\ 
  Sample 2 & greater\_than\_5y & 6.44 &   0 & 6.44 &   0 &  44 & 0  \\ 
  Sample 18 & greater\_than\_5y & 7.41 &   0 & 7.41 &   0 &  32 & 0  \\ 
  Sample 16 & greater\_than\_5y & 8.39 &   0 & 8.39 &   0 &  49 & 0  \\ 
  Sample 21 & greater\_than\_5y & 10.54 &   0 & 10.54 &   0 &  39 & 0  \\ 
  Sample 3 & greater\_than\_5y & 10.66 &   0 & 10.66 &   0 &  41 & 0  \\ 
  Sample 33 & greater\_than\_5y & 11.46 &   0 & 11.46 &   0 &  52 & 0  \\ 
  Sample 5 & greater\_than\_5y & 11.98 &   0 & 11.98 &   0 &  48 & 0  \\ 
  Sample 1 & greater\_than\_5y & 12.53 &   0 & 12.53 &   0 &  43 & 0  \\ 
  Sample 25 & greater\_than\_5y & 13.42 &   0 & 13.42 &   0 &  45 & 0  \\ 
   \hline
\end{tabular}
}
\end{table}
As revealed by the comparison of Tables~\ref{tab:missingGlas} and ~\ref{tab:missingVantVeer} above,
the patients with different phenotypic information were all {\bf metastasis free} at the time 
of the original van't Veer study, and showed {\bf longer} time to of metastasis development 
in the Glas data set. This is therefore compatible with an updated follow-up available for the Glas study 
that was performed at a later time.


%%%%%%%%%%%%%%%%%%%%%%%%%%%%%%%%%%%%%%%%%%%%%%%%%%
\subsubsection{The Van de Vijver cases in the Glas study }

Below is the {\R} code used to compare the phenotypic information for the
putative Van de Vijver cases contained in the Glas cohort to the
information originally provided (for detailed informarmation see the
\Rcode{mammaPrintData} package vignette). 
To this end we first extracted the sample identifiers and the phenotypic 
information  from the \Rcode{glasDataAll} and \Rcode{vanDeVijver} objects.

\begin{Schunk}
\begin{Sinput}
> ###Get phenotypes for putative Van de Vijver cases from the Glas study
> pGlasVDV <- pData(glasDataAll)[pData(glasDataAll)$putativeCohort.Cy5 == "putativeVanDeVijver", ]
> ###Extract the putative identifiers for the Van de Vijver cases
> glasVanDeViverIds <- as.numeric(gsub(".+_", "", 
 				     pGlasVDV$Scan.Name.Cy5[pGlasVDV$putativeCohort.Cy5 
 							    == "putativeVanDeVijver"]))
> ###Note that ID 397 is repeated twice
> any(duplicated(glasVanDeViverIds))
\end{Sinput}
\begin{Soutput}
[1] TRUE
\end{Soutput}
\begin{Sinput}
> glasVanDeViverIds[which(duplicated(glasVanDeViverIds))]
\end{Sinput}
\begin{Soutput}
[1] 397
\end{Soutput}
\begin{Sinput}
> ###Extract phenotypes for the putative Van de Vijver cases from the Glas study
> sel <- !duplicated(glasVanDeViverIds)
> pGlasVDV <- pGlasVDV[sel,]
> dim(pGlasVDV)
\end{Sinput}
\begin{Soutput}
[1] 83 27
\end{Soutput}
\begin{Sinput}
> glasVanDeViverIds <- glasVanDeViverIds[sel]
> ###Get phenotypes for Van de Vijver cases from the study 
> pVDVneg <- pData(vanDeVijver)[pData(vanDeVijver)$SampleID %in% glasVanDeViverIds,] 
> dim(pVDVneg)
\end{Sinput}
\begin{Soutput}
[1] 83 18
\end{Soutput}
\begin{Sinput}
> ###Reorder by Identifiers
> pGlasVDV <- pGlasVDV[order(glasVanDeViverIds),]
> pVDVneg <- pVDVneg[order(pVDVneg$SampleID),]
\end{Sinput}
\end{Schunk}


We subsequently compared the clinical and phenotypic information,
including node status information, overall survival, and time to development
of a distant metastasis, for the common cases.

\begin{Schunk}
\begin{Sinput}
> ###Is the overall survival identical for the common cases?
> all(pGlasVDV$OS == round(pVDVneg$OS,2))
\end{Sinput}
\begin{Soutput}
[1] TRUE
\end{Soutput}
\begin{Sinput}
> ###Is the time to development of metastasis identical for the common cases?
> all(pGlasVDV$TTM == round(pVDVneg$TTM,2))
\end{Sinput}
\begin{Soutput}
[1] TRUE
\end{Soutput}
\begin{Sinput}
> ###Is the overall survival events identical for the common cases?
> all(pGlasVDV$OSevent == pVDVneg$OSevent)
\end{Sinput}
\begin{Soutput}
[1] TRUE
\end{Soutput}
\begin{Sinput}
> ###Is the time to development of metastasis identical for the common cases?
> all(pGlasVDV$TTMevent == pVDVneg$TTMevent)
\end{Sinput}
\begin{Soutput}
[1] TRUE
\end{Soutput}
\begin{Sinput}
> ###Count node status for patients from the Van de Vijver cohort
> table(pVDVneg$Posnodes)
\end{Sinput}
\begin{Soutput}
 n 
83 
\end{Soutput}
\end{Schunk}

As revealed by the output from the {\R} code chunks above the clinical information provided
with the Van de Vijver and Glas studies is identical.


%%%%%%%%%%%%%%%%%%%%%%%%%%%%%%%%%%%%%%%%%%%%%%%%%%
%%%%%%%%%%%%%%%%%%%%%%%%%%%%%%%%%%%%%%%%%%%%%%%%%%
\section{Prognostic predictor training}
We have applied the Top-Scoring-Pair (TSP) algorithm \cite{Geman2004,Leek2009}
to predict breast cancer prognosis using the time to development of a metastasis
as first recurrence event as our primary end-point.
In particular we have applied an extension of the TSP algorithm,
the {\em k}-TSP method, which combines multiple TSP in a unique classifier.
To this end we have employed the Glas and Buyse cohorts  \cite{Glas2006,Buyse2006}, 
which were respectively used to implement and validate the MammaPrint assay,
as described below.


%%%%%%%%%%%%%%%%%%%%%%%%%%%%%%%%%%%%%%%%%%%%%%%%%%
\subsection{{\em K}-TSP classifier development using the Glas data set}

For training purposes we have applied the {\em k}-TSP algorithm 
on the Glas data set \cite{Glas2006}, selecting the same cases 
and using the same end-point of the original van't Veer study \cite{vant2002}.
In particular we have performed the following analytical tasks:

\begin{enumerate}
  \item Identification of the complete set of disjoint TSPs predicting recurrence 
    using only the 70-gene signature features.
  \item Outcome prediction in the training set using combinations of an increasing 
    {\em k} number of TSP.
  \item Receiver Operating characteristic (ROC) curve analysis to select the minimal {\em k}-TSP 
    combination achieving the best prediction, as assessed by the Area Under Curve (AUC).
  \item Selection of the best {\em k}-TSP combination threshold to achieve at best sensitivity
    (possibly equal to 1),  and the best possible specificity;
\end{enumerate}

It should be noted that the choice of restricting the learning process to the 70-gene
signature is justified by the fact that the other features present on the MammaPrint 
microarray are ``housekeeeing''  genes used for normalization purposes, 
which do not change across samples and therefore do not carry any prognostic information.
Furthermore it must be also noted that for tuning model complexity we have used
resubstitution AUC, as opposed to a cross-validated AUC.
This apporach works reasonably well for the TSP method, which is not very prone 
to over-fitting, but might produce over-fitted and inferior prediction models 
for other algorithms.


%%%%%%%%%%%%%%%%%%%%%%%%%%%%%%%%%%%%%%%%%%%%%%%%%% 
\subsubsection{Definition of the {\em k}-TSP classifier training functions}

The following {\R} code chunks were used to train and test novel 
{\em k}-TSP prognostic classifiers, using the van't Veer breast cancer cases 
of the Glas cohort and the 70-gene prognostic signature microarray features.

Loading the necessary {\R} libraries:

\begin{Schunk}
\begin{Sinput}
> ###Require the switchBox library
> require(switchBox)
> ###Require the caret library
> require(caret)
> ###Require the pROC library
> require(pROC)
\end{Sinput}
\end{Schunk}


The following {\R} code chunk was use to define a function for 
computing {\em k}-TSP classification performance results:

\begin{Schunk}
\begin{Sinput}
> ###Function to compute KSP classification performance using the caret library
> getKTSPperformance <- function(data, ktsp, group, ...) {
 	out <- table(KTSP.Classify(data, ktsp, ...), group)
 	out <- confusionMatrix(out)
 	out$overallAccuracy <- mean(out$byClass[c("Sensitivity", "Specificity")])
 	return(out)
 	}
\end{Sinput}
\end{Schunk}


The following {\R} code chunk was use to define a function for
computing {\em k}-TSP classification ROC curves:

\begin{Schunk}
\begin{Sinput}
> ###Function to compute ROC and AUC for a k-TSP combination using the pROC library
> getKTSPauc <- function(k, data, group, thrMethod="local maximas",
 		       ret=c("threshold", "sens", "spec", "npv", "ppv", "accuracy"), ...) {
 	ktsp <- KTSP.Train(data, group, k)
 	pred <- KTSP.Classify(data, ktsp, combineFunc = sum) 
 	perf <- roc(!group, pred, ci=FALSE, plot=FALSE)
 	stats <- coords(perf, x=thrMethod, ret=ret, ...)
 	out <- list(auc=perf$auc, stats=stats)
 }
\end{Sinput}
\end{Schunk}


The following {\R} code chunk was use to define a function for
plotting {\em k}-TSP classification AUC curves:

\begin{Schunk}
\begin{Sinput}
> ###Function to plot AUC classification performance using the pROC library
> plotKTSPauc <- function(k, data, group, ci=TRUE, ...) {
 	ktsp <- KTSP.Train(data, group, k)
 	pred<- KTSP.Classify(data, ktsp, combineFunc = sum)
 	rocOut <- roc(!group, pred, ...)
 }
\end{Sinput}
\end{Schunk}


The following chunks of {\R} code were used to train the {\em k}-TSP classifier
using the van't Veer cases from the Glas cohort, the 70-gene set, 
and the occurrence of a metastasis within five years as end-point.
Furthermore below is shown how to compute ROC parameters
for distinct combinations of increasing number of TSP.

\begin{Schunk}
\begin{Sinput}
> ###Create a vector to Select the van'tVeer cases contained in the Glas cohort
> sel <- pData(glasDataAll.ttm)$putativeCohort.Cy5 %in% c("putativeVantVeer")
> ###Create an named index vector for the TSP that can be obtained using only the 70-gene signature
> k <- 2:35
> names(k) <- paste("k", k, sep="")
> ###Computing LOCAL MAXIMAS ROC parameters for increasing k-TSP combinations
> rocGlasLocalMax <- lapply(X=k, FUN=getKTSPauc, data=exprs(glasDataAll.ttm)[, sel], 
 			  group=glasGroupAll.ttm[sel])
> ###Extract AUC information
> glasBestAuc <- sapply(rocGlasLocalMax, function(x) x$auc)
\end{Sinput}
\end{Schunk}


%%%%%%%%%%%%%%%%%%%%%%%%%%%%%%%%%%%%%%%%%%%%%%%%%% 
\subsubsection{{\em k} optimization based on resubstitution AUC}

In Figure~\ref{fig:ktspAUC} AUC values from re-substitution 
for time to metastasis prediction using combinations of 2 to 35 TSPs.


\begin{figure}[H]
\begin{center}
\setkeys{Gin}{width=0.75\textwidth}
\includegraphics{figs/fig-ktspAUC}
\end{center}
\caption[AUC for increasing {\em k}-TSP combinations]{
  Area Under the Curve (AUC) from re-substitution for combining 
  increasing numbers of TSPs  in the training set. 
  AUC is shown on the y-axis, number of pairs {\em k} is shown on x-axis.
}
\label{fig:ktspAUC}
\end{figure}


As shown in Figure~\ref{fig:ktspAUC} the AUC substantially increased 
by combining from 2 to 6-10 TSPs, while no further improvement  was
achieved by adding additional TSPs to the predictive algorithm.
We therefore focused our further investigation on combinations of 
6 to 10 TSPs, with the goal of identifying the {\bf smallest} combination
of TSPs achieving 100\% sensitivity and the best specificity in
the training set. 

\begin{Schunk}
\begin{Sinput}
> ###Selection of the best and smallest k-TSP combination in terms of AUC
> goodK <- paste("k", 2:10, sep="")
> ###Extract ROC parameter for the selected k-TSP classifiers
> rocParams <- sapply(rocGlasLocalMax[goodK], function(x) x$stats)
\end{Sinput}
\end{Schunk}

In Table~\ref{tab:rocGlasK5} are shown the ROC parameters computed on the 
training set using the {\em k}-TSP classifier combining the top first k=5 TSPs:

% latex table generated in R 3.0.0 by xtable 1.7-1 package
% Mon Apr  8 18:06:02 2013
\begin{table}[H]
\centering
\caption{ROC parameters for the {\em k}-TSP classifier combining the top 5 TSPs} 
\label{tab:rocGlasK5}
{\footnotesize
\begin{tabular}{llllll}
  \hline
 & sensitivity & specificity & npv & ppv & accuracy \\ 
  \hline
Threshold: 0.500 & 1.000 & 0.409 & 1.000 & 0.567 & 0.667 \\ 
  Threshold: 1.500 & 0.971 & 0.705 & 0.969 & 0.717 & 0.821 \\ 
  Threshold: 2.500 & 0.912 & 0.886 & 0.929 & 0.861 & 0.897 \\ 
  Threshold: 3.500 & 0.706 & 0.909 & 0.800 & 0.857 & 0.821 \\ 
  Threshold: 4.500 & 0.265 & 0.977 & 0.632 & 0.900 & 0.667 \\ 
  Threshold:   Inf & 0.000 & 1.000 & 0.564 &   NaN & 0.564 \\ 
   \hline
\end{tabular}
}
\end{table}

In Table~\ref{tab:rocGlasK6} are shown the ROC parameters computed on the 
training set using the {\em k}-TSP classifier combining the top first k=6 TSPs:

% latex table generated in R 3.0.0 by xtable 1.7-1 package
% Mon Apr  8 18:06:02 2013
\begin{table}[H]
\centering
\caption{ROC parameters for the {\em k}-TSP classifier combining the top 6 TSPs} 
\label{tab:rocGlasK6}
{\footnotesize
\begin{tabular}{llllll}
  \hline
 & sensitivity & specificity & npv & ppv & accuracy \\ 
  \hline
Threshold: 1.500 & 1.000 & 0.682 & 1.000 & 0.708 & 0.821 \\ 
  Threshold: 2.500 & 0.912 & 0.864 & 0.927 & 0.838 & 0.885 \\ 
  Threshold: 3.500 & 0.853 & 0.909 & 0.889 & 0.879 & 0.885 \\ 
  Threshold: 4.500 & 0.471 & 0.977 & 0.705 & 0.941 & 0.756 \\ 
  Threshold: 5.500 & 0.206 & 1.000 & 0.620 & 1.000 & 0.654 \\ 
   \hline
\end{tabular}
}
\end{table}

In Table~\ref{tab:rocGlasK7} are shown the ROC parameters computed on the 
training set using the {\em k}-TSP classifier combining the top first k=7 TSPs:

% latex table generated in R 3.0.0 by xtable 1.7-1 package
% Mon Apr  8 18:06:02 2013
\begin{table}[H]
\centering
\caption{ROC parameters for the {\em k}-TSP classifier combining the top 7 TSPs} 
\label{tab:rocGlasK7}
{\footnotesize
\begin{tabular}{llllll}
  \hline
 & sensitivity & specificity & npv & ppv & accuracy \\ 
  \hline
Threshold: 1.500 & 1.000 & 0.659 & 1.000 & 0.694 & 0.808 \\ 
  Threshold: 2.500 & 0.971 & 0.864 & 0.974 & 0.846 & 0.910 \\ 
  Threshold: 3.500 & 0.853 & 0.909 & 0.889 & 0.879 & 0.885 \\ 
  Threshold: 4.500 & 0.618 & 0.977 & 0.768 & 0.955 & 0.821 \\ 
  Threshold: 6.500 & 0.147 & 1.000 & 0.603 & 1.000 & 0.628 \\ 
   \hline
\end{tabular}
}
\end{table}

In Table~\ref{tab:rocGlasK8} are shown the ROC parameters computed on the 
training set using the {\em k}-TSP classifier combining the top first k=8 TSPs:

% latex table generated in R 3.0.0 by xtable 1.7-1 package
% Mon Apr  8 18:06:03 2013
\begin{table}[H]
\centering
\caption{ROC parameters for the {\em k}-TSP classifier combining the top 8 TSPs} 
\label{tab:rocGlasK8}
{\footnotesize
\begin{tabular}{llllll}
  \hline
 & sensitivity & specificity & npv & ppv & accuracy \\ 
  \hline
Threshold: 2.500 & 1.000 & 0.818 & 1.000 & 0.810 & 0.897 \\ 
  Threshold: 3.500 & 0.882 & 0.864 & 0.905 & 0.833 & 0.872 \\ 
  Threshold: 4.500 & 0.735 & 0.932 & 0.820 & 0.893 & 0.846 \\ 
  Threshold: 5.500 & 0.588 & 0.977 & 0.754 & 0.952 & 0.808 \\ 
  Threshold: 7.500 & 0.147 & 1.000 & 0.603 & 1.000 & 0.628 \\ 
   \hline
\end{tabular}
}
\end{table}

In Table~\ref{tab:rocGlasK9} are shown the ROC parameters computed on the 
training set using the {\em k}-TSP classifier combining the top first k=9 TSPs:

% latex table generated in R 3.0.0 by xtable 1.7-1 package
% Mon Apr  8 18:06:03 2013
\begin{table}[H]
\centering
\caption{ROC parameters for the {\em k}-TSP classifier combining the top 9 TSPs} 
\label{tab:rocGlasK9}
{\footnotesize
\begin{tabular}{llllll}
  \hline
 & sensitivity & specificity & npv & ppv & accuracy \\ 
  \hline
Threshold: 2.500 & 1.000 & 0.773 & 1.000 & 0.773 & 0.872 \\ 
  Threshold: 3.500 & 0.912 & 0.864 & 0.927 & 0.838 & 0.885 \\ 
  Threshold: 4.500 & 0.765 & 0.909 & 0.833 & 0.867 & 0.846 \\ 
  Threshold: 5.500 & 0.735 & 0.955 & 0.824 & 0.926 & 0.859 \\ 
  Threshold: 6.500 & 0.500 & 0.977 & 0.717 & 0.944 & 0.769 \\ 
  Threshold: 8.500 & 0.147 & 1.000 & 0.603 & 1.000 & 0.628 \\ 
   \hline
\end{tabular}
}
\end{table}
As results from Tables
~\ref{tab:rocGlasK5},  ~\ref{tab:rocGlasK6}, 
~\ref{tab:rocGlasK7}, ~\ref{tab:rocGlasK8}, 
and ~\ref{tab:rocGlasK9},
a classifier combining the top 8 TSPs achieves a sensitivity
of 1 and a specificity of 0.81 in the training set, using a combination
threshold of 2.5.
This means that a patient is classified at high risk of recurrence when any 2 individual TSPs
out of 8 return a high risk prediction.
In Figure~\ref{fig:ktspAUC2} below are shown the AUC curves for the {\em k}-TSP classifiers 
involving the top 8 TSPs:

\begin{Schunk}
\begin{Sinput}
> ####Compute object to plot the ROC/AUC curves for all K-TSP combination
> howManyTSP <- 6:9
> kVec <- paste("k", howManyTSP, sep="")
> aucGlas <- lapply(k[kVec], plotKTSPauc, 
 		  data=exprs(glasDataAll.ttm)[, sel], group=glasGroupAll.ttm[sel] )
\end{Sinput}
\end{Schunk}

\begin{figure}[H]
\begin{center}
  \setkeys{Gin}{width=0.5\textwidth}
\begin{Schunk}
\begin{Soutput}
Call:
roc.default(response = !group, predictor = pred)

Data: pred in 44 controls (!group FALSE) < 34 cases (!group TRUE).
Area under the curve: 0.9485
\end{Soutput}
\end{Schunk}
\includegraphics{figs/fig-ktspAUC3}
\end{center}
\caption[ROC curves for the best {\em k}-TSP combinations]{
  ROC curves for the best {\em k}-TSP combinations involving 6 or 7 TSP
  in the training set.
}
\label{fig:ktspAUC2}
\end{figure}


The following chunk of {\R} was used to train the {\em k}-TSP classifier using 
the van't Veer cases from the Glas cohort, the 70-gene set, 
and the occurrence of a metastasis within five years as end-point.

\begin{Schunk}
\begin{Sinput}
> ###Trainin the 3-tsp classification within only the 70 genes: complete cohort
> ktspGlasVtV.ttm <- KTSP.Train(exprs(glasDataAll.ttm)[,sel], glasGroupAll.ttm[sel], 8)
\end{Sinput}
\end{Schunk}


The individual TSPs constituting the {\em k}-TSP classifier 
are shown below in Table~\ref{tab:KTSP}.


% latex table generated in R 3.0.0 by xtable 1.7-1 package
% Mon Apr  8 18:06:03 2013
\begin{table}[H]
\centering
\caption{Individual TSP contained in the final classifier.} 
\label{tab:KTSP}
{\footnotesize
\begin{tabular}{lllllll}
  \hline
ALIAS: Bad Gene & ALIAS: Good Gene & COR: Bad Gene & COR: Good Gene & ID: Bad Gene & ID: Good Gene & TSP score \\ 
  \hline
GPR180 & GNAZ & -0.38 & -0.40 & Contig32185\_RC & GNAZ & 0.60 \\ 
  OXCT1 & RTN4RL1 & -0.39 & 0.37 & OXCT & Contig46223\_RC & 0.55 \\ 
  HRASLS & LGP2 & -0.36 & 0.36 & LOC57110 & FLJ11354 & 0.53 \\ 
  DTL & RFC4 & -0.37 & -0.37 & L2DTL & RFC4 & 0.53 \\ 
  MS4A7 &  & 0.36 & -0.37 & CFFM4 & Contig40831\_RC & 0.53 \\ 
  IGFBP5 & CDCA7 & -0.36 & -0.37 & IGFBP5 & Contig55725\_RC & 0.52 \\ 
  SERF1A & UCHL5 & -0.38 & -0.37 & SERF1A & UCH37 & 0.51 \\ 
  MELK & GSTM3 & -0.37 & 0.38 & KIAA0175 & GSTM3 & 0.51 \\ 
   \hline
\end{tabular}
}
\end{table}

The following {\R} code chunk was used to define the {\em k}-TSP 
classifier combination function using the identified optimized 2.5 threshold 
(see Table~\ref{tab:rocGlasK8} above):

\begin{Schunk}
\begin{Sinput}
> ###Combination function
> myCombineFunc <- function(x) sum(x) < 2.5
\end{Sinput}
\end{Schunk}


The following {\R} code chunk was used to compute the {\em k}-TSP 
classifier performance in the training set:

\begin{Schunk}
\begin{Sinput}
> ###Create a list to store the results
> ktspResults <- list()
> ###Get resubstitution accuracy: van't Veer cases from the Glas data set
> ktspResults$trainGlasVtV.ttm <- getKTSPperformance(exprs(glasDataAll.ttm)[, sel], ktspGlasVtV.ttm, 
 						   glasGroupAll.ttm[sel], combineFunc = myCombineFunc)
\end{Sinput}
\end{Schunk}


Below is shown the {\em k}-TSP classifier performance on the training set:

\begin{Schunk}
\begin{Sinput}
> ###Show resubstitution accuracy
> ktspResults$trainGlasVtV.ttm$overallAccuracy
\end{Sinput}
\begin{Soutput}
[1] 0.9090909
\end{Soutput}
\begin{Sinput}
> ktspResults$trainGlasVtV.ttm
\end{Sinput}
\begin{Soutput}
Confusion Matrix and Statistics

   group
     0  1
  0 34  8
  1  0 36
                                          
               Accuracy : 0.8974          
                 95% CI : (0.8079, 0.9547)
    No Information Rate : 0.5641          
    P-Value [Acc > NIR] : 1.403e-10       
                                          
                  Kappa : 0.7969          
 Mcnemar's Test P-Value : 0.01333         
                                          
            Sensitivity : 1.0000          
            Specificity : 0.8182          
         Pos Pred Value : 0.8095          
         Neg Pred Value : 1.0000          
             Prevalence : 0.4359          
         Detection Rate : 0.4359          
   Detection Prevalence : 0.5385          
                                          
       'Positive' Class : 0               
\end{Soutput}
\end{Schunk}


In Figure~\ref{fig:ktspHeatMap} are shown the prognostic group predictions obtained 
for each individual patient using each separate TSP from Table~\ref{tab:rocGlasK8}.

\begin{figure}[H]
  \begin{center}
  \setkeys{Gin}{width=0.195\textwidth}
\includegraphics{figs/fig-ktspHeatMap}
\end{center}
\caption[Individual TSP predictions: Glas dataset]{Prognostic group predictions 
  for each separate TSP from Table~\ref{tab:rocGlasK8}.
  The TSP are shown as columns, %The TSP are shown as rows,
  while the distinct patients are
  represented on the rows. % represented on the columns. 
  The pink color is used for classification
  in the ``Bad'' prognostic group, while blue for ``Good'' prognostic 
  group predictions.
}
\label{fig:ktspHeatMap}
\end{figure}


%%%%%%%%%%%%%%%%%%%%%%%%%%%%%%%%%%%%%%%%%%%%%%%%%% 
\subsection{Re-training of the MammaPrint classifier}
\label{sec:retrain}

The chunk of {\R} code below shows the steps necessary to re-train the 
MammaPrint classifier. To this end we need to compute the cosine correlation
between each sample and the 70-gene mean expression profile of the 44
patients in the good prognostic group.

\begin{Schunk}
\begin{Sinput}
> ###Load the lsa library, which contains the the cosine correlation between two vectors
> require(lsa)
> ###Obtain mean expression profiles for the 70-gene signature
> gns70profile <- exprs(glasDataAll.ttm)[ , sel]
> gns70profile <- gns70profile[ , glasGroupAll.ttm[sel] == 1]
> gns70profile <- apply(gns70profile, 1, mean, trim=0)
> ###Define the correlation threshold for the final classification
> cosineCorThr <- 0.4
> ###Compute the cosine correlation for each patient
> cosineCorsOnGlas <- apply(exprs(glasDataAll.ttm)[ , sel], 2, cosine, y=gns70profile)
> ###Classify each patient using the specified threshold
> computedMammaPredOnGlas <- 1 * (cosineCorsOnGlas > cosineCorThr)
\end{Sinput}
\end{Schunk}


Below is shown the re-substitution performance using the re-trained 
MammaPrint classifier.

\begin{Schunk}
\begin{Sinput}
> confusionMatrix(computedMammaPredOnGlas, glasGroupAll.ttm[sel])
\end{Sinput}
\begin{Soutput}
Confusion Matrix and Statistics

          Reference
Prediction  0  1
         0 30 13
         1  4 31
                                          
               Accuracy : 0.7821          
                 95% CI : (0.6741, 0.8676)
    No Information Rate : 0.5641          
    P-Value [Acc > NIR] : 4.804e-05       
                                          
                  Kappa : 0.5698          
 Mcnemar's Test P-Value : 0.05235         
                                          
            Sensitivity : 0.8824          
            Specificity : 0.7045          
         Pos Pred Value : 0.6977          
         Neg Pred Value : 0.8857          
             Prevalence : 0.4359          
         Detection Rate : 0.3846          
   Detection Prevalence : 0.5513          
                                          
       'Positive' Class : 0               
\end{Soutput}
\end{Schunk}

It must be noted that there is a discrepancy in the predictions 
obtained with this apporach compared
to what was originally reported by Glas and colleagues \cite{Glas2006}.
In the case of the retrained classifier there are 13 rather than 12 patients
with a good prognosis who are misclassified and assigned to the
poor prognostic group. Possible explanations for these differencies are:

\begin{itemize}
  \item  The set of patients we have for training purposes might not be exactly the same
    employed in the original manuscript (for an explanation see Section~\ref{sec:compCases});
  \item The pre-processing strategy we have applied -- derived from the description 
    available in the original manuscripts (see Section ~\ref{sec:normExpr} for details)
    -- might differ slightly  from  what performed by Glas and colleagues \cite{Glas2006,Weng2006};
    \item A combination of the two reasons above.
\end{itemize}


%%%%%%%%%%%%%%%%%%%%%%%%%%%%%%%%%%%%%%%%%%%%%%%%%% 
\subsection{Development of other classifiers using the Glas data set}

For training purposes we have also applied Linear Discriminant Analysis (LDA)
and Prediction Analysis of Microarray (PAM) on the Glas data set \cite{Glas2006}.
Also in this case we have selected and used the same patients and
end-point of the original van't Veer study \cite{vant2002}.


%%%%%%%%%%%%%%%%%%%%%%%%%%%%%%%%%%%%%%%%%%%%%%%%%% 
\subsubsection{LDA classifier training}

In the {\R} code chunk below is shown how to train a prognostic classifier using LDA
with the {\R-\Bioc} package \Rcode{MLInterfaces}.
To this end the Glas and Buyse data must be combined in a unique \Rcode{ExpressionSet}
instance, as show below.

\begin{Schunk}
\begin{Sinput}
> ###Load MLInterfaces
> require(MLInterfaces)
> ###Combine Glas and Buyse expression data as required in MLInterfaces
> df1 <- exprs(glasDataAll.ttm[, sel])
> df2 <- exprs(buyseDataAll.ttm)
> glasBuyseData.ttm <- merge(df1, df2, by=0)
> rownames(glasBuyseData.ttm) <- glasBuyseData.ttm[,1]
> glasBuyseData.ttm <- as.matrix(glasBuyseData.ttm[,-1])
> ###Combine Glas and Buyse group information as required in MLInterfaces
> glasBuyseGroup.ttm <- data.frame(group.ttm=factor(c(glasGroupAll.ttm[sel], buyseGroupAll.ttm)))
> levels(glasBuyseGroup.ttm$group.ttm) <- c("Bad", "Good")
> rownames(glasBuyseGroup.ttm) <- colnames(glasBuyseData.ttm)
> ###Create as new ExpressionSet
> glasBuyseData.ttm <- ExpressionSet(glasBuyseData.ttm,
 				   phenoData=AnnotatedDataFrame(glasBuyseGroup.ttm))
> ###Create a numeric index for Glas and Buyse samples in the merged data
> ###as required in MLInterfaces for training and validation purposes
> glassTrainInd <- 1:length(glasGroupAll.ttm[sel])
> ###LDA with MLInterfaces
> lda.res <- MLearn(group.ttm~., glasBuyseData.ttm, .method=ldaI, trainInd=glassTrainInd)
\end{Sinput}
\end{Schunk}

Below is shown the LDA classifier performance on the training set:

\begin{Schunk}
\begin{Sinput}
> confusionMatrix(as.table(t(confuMat(lda.res, "train"))))
\end{Sinput}
\begin{Soutput}
Confusion Matrix and Statistics

         given
predicted Bad Good
     Bad   34    0
     Good   0   44
                                     
               Accuracy : 1          
                 95% CI : (0.9538, 1)
    No Information Rate : 0.5641     
    P-Value [Acc > NIR] : < 2.2e-16  
                                     
                  Kappa : 1          
 Mcnemar's Test P-Value : NA         
                                     
            Sensitivity : 1.0000     
            Specificity : 1.0000     
         Pos Pred Value : 1.0000     
         Neg Pred Value : 1.0000     
             Prevalence : 0.4359     
         Detection Rate : 0.4359     
   Detection Prevalence : 0.4359     
                                     
       'Positive' Class : Bad        
\end{Soutput}
\end{Schunk}


%%%%%%%%%%%%%%%%%%%%%%%%%%%%%%%%%%%%%%%%%%%%%%%%%% 
\subsubsection{PAM classifier training}

In the {\R} code chunk below is shown how to train a prognostic classifier using PAM
with the {\R-\Bioc} package \Rcode{pamr}.
Also in this case the data must be assembled to meet the package specifications.

\begin{Schunk}
\begin{Sinput}
> require(pamr)
> ###Prepare the data for PAM analysis
> symbols <- rownames(exprs(glasDataAll.ttm[, sel]))
> pam.glasData <- list(x=exprs(glasDataAll.ttm[, sel]), y=glasGroupAll.ttm[sel],
 		     genenames=symbols, geneid=symbols)
> ###Train the PAM classifier
> pam.glasRes <- pamr.train(pam.glasData)
> ###Cross validation
> pam.glasResCV <- pamr.cv(pam.glasRes, pam.glasData)
> ###Predictions in the trainin set using all genes
> pam.glasResPred <- pamr.predict(pam.glasRes, pam.glasData$x, threshold=0)
\end{Sinput}
\end{Schunk}

In Figure~\ref{fig:pamCen} are shown the shrunken centroids
from PAM.

\begin{figure}[H]
\begin{center}
\setkeys{Gin}{width=0.75\textwidth}
\includegraphics{figs/fig-pamCen}
\end{center}
\caption[PAM shrunken centroids]{
  Plot shows the PAM shrunken centroids in the training set
  (0 = ``bad'' prognostic group, 1 = ``good'' prognostic group).
}
\label{fig:pamCen}
\end{figure}


In Figure~\ref{fig:pamCV}, the plots shows the cross-validation miss-classification error in 
the training set for decreasing number of genes in the PAM classifier.

\begin{figure}[H]
\begin{center}
\setkeys{Gin}{width=0.75\textwidth}
\includegraphics{figs/fig-pamCV}
\end{center}
\caption[PAM misclassification error]{
Cross-validation miss-classification error in 
the training set for decreasing number of genes in the PAM classifier.
(0 = ``bad'' prognostic group, 1 = ``good'' prognostic group).
}
\label{fig:pamCV}
\end{figure}


Below is shown the PAM classifier performance on the training set:

\begin{Schunk}
\begin{Sinput}
> confusionMatrix(pam.glasResPred, glasGroupAll.ttm[sel])
\end{Sinput}
\begin{Soutput}
Confusion Matrix and Statistics

          Reference
Prediction  0  1
         0 24  8
         1 10 36
                                        
               Accuracy : 0.7692        
                 95% CI : (0.66, 0.8571)
    No Information Rate : 0.5641        
    P-Value [Acc > NIR] : 0.0001308     
                                        
                  Kappa : 0.5276        
 Mcnemar's Test P-Value : 0.8136637     
                                        
            Sensitivity : 0.7059        
            Specificity : 0.8182        
         Pos Pred Value : 0.7500        
         Neg Pred Value : 0.7826        
             Prevalence : 0.4359        
         Detection Rate : 0.3077        
   Detection Prevalence : 0.4103        
                                        
       'Positive' Class : 0             
\end{Soutput}
\end{Schunk}


%%%%%%%%%%%%%%%%%%%%%%%%%%%%%%%%%%%%%%%%%%%%%%%%%% 
\subsection{ROC-AUC analysis in the Glas cohort}

The chunk of code below shows how to compute resubstitution estimates in the Glas cohort
performing AUC analysis comparing the {\em k}-TSP classifier, MammaPrint,
and the other predictors.

\begin{Schunk}
\begin{Sinput}
> ###Assemble all predictions in a data.frame
> allPredictors <- data.frame(Response=glasGroupAll.ttm[sel],###RESPONSE
 			    KTSP=KTSP.Classify(exprs(glasDataAll.ttm)[,sel], #KTSP classifier
 			       ktspGlasVtV.ttm, myCombineFunc), #Threshold maximizing sensitivity
 			     retrainedMammaPrint=computedMammaPredOnGlas, #Retrained MammaPrint
 			     PAM=-1 + as.numeric(pam.glasResPred), #PAM classifier (subtract 1 for levels consistency)
 			     LDA=-1 + as.numeric(trainPredictions(lda.res)), #LDA classifier (subtract 1 for levels consistency)
 			     stringsAsFactors=FALSE)
> ###In the pROC package the case are usually labeled with 1 and controls with 0
> allPredictors <- lapply(allPredictors, function(x) abs(-1 + as.numeric(x)) )
\end{Sinput}
\end{Schunk}

In Figure~\ref{fig:aucFromALL} are shown the resubstitution 
ROC and AUC results as obtained in the training set for the {\em k}-TSP 
predictors.

\begin{figure}[H]
  \begin{center}
  \setkeys{Gin}{width=0.45\textwidth}
\begin{Schunk}
\begin{Soutput}
Call:
roc.default(response = resp, predictor = pred)

Data: pred in 44 controls (resp 0) < 34 cases (resp 1).
Area under the curve: 0.9091
\end{Soutput}
\end{Schunk}
\includegraphics{figs/fig-aucFromALL}
\end{center}
\caption[ROC-AUC analysis in the training set: Glas cohort]{
  Resubstitution ROC-AUC analysis in the training set of samples (Glas cohort).
  The blue continuous line depicts the ROC curve for the classification obtained 
  obtained by using the dichotomized {\em k}-TSP classifier using the $2.5$ 
  threshold that maximized sensitivity (see Table~\ref{tab:rocGlasK8}).
  AUC along with $95\%$ confidence intervals are shown in the figure legend.
}
\label{fig:aucFromALL}
\end{figure}


%%%%%%%%%%%%%%%%%%%%%%%%%%%%%%%%%%%%%%%%%%%%%%%%%%
\section{Prognostic predictor validation}

%%%%%%%%%%%%%%%%%%%%%%%%%%%%%%%%%%%%%%%%%%%%%%%%%% 
\subsection{{\em k}-TSP classifier  performance in the Buyse cohort}

We have validated our {\em k}-TSP classifier using the Buyse cohort
and the same end-point used for training (occurrence of a metastasis 
within five years as first recurrence event).
The following {\R} code chunk was used to compute the prognostic 
prediction accuracy for the selected end-point in this test set,
using all 307 cases of the Buyse cohort.

\begin{Schunk}
\begin{Sinput}
> ###Get the validation accuracy in Buyse (all cases)
> ktspResults$testBuyseAll.ktspGlasVtV.ttm <- getKTSPperformance(exprs(buyseEset), ktspGlasVtV.ttm, 
 							       buyseGroupAll.ttm,  
 							       combineFunc = myCombineFunc)
\end{Sinput}
\end{Schunk}

The prognostic prediction accuracy of the {\em k}-TSP classifier
for the development of metastasis as first recurrence within 5 years
for all the 307 cases is shown below:

\begin{Schunk}
\begin{Sinput}
> ###Get the validation test accuracy: TTM by classifier from Glas (all cases)
> ktspResults$testBuyseAll.ktspGlasVtV.ttm$overallAccuracy
\end{Sinput}
\begin{Soutput}
[1] 0.6920622
\end{Soutput}
\begin{Sinput}
> ktspResults$testBuyseAll.ktspGlasVtV.ttm
\end{Sinput}
\begin{Soutput}
Confusion Matrix and Statistics

   group
      0   1
  0  43 138
  1   4 122
                                          
               Accuracy : 0.5375          
                 95% CI : (0.4799, 0.5943)
    No Information Rate : 0.8469          
    P-Value [Acc > NIR] : 1               
                                          
                  Kappa : 0.1772          
 Mcnemar's Test P-Value : <2e-16          
                                          
            Sensitivity : 0.9149          
            Specificity : 0.4692          
         Pos Pred Value : 0.2376          
         Neg Pred Value : 0.9683          
             Prevalence : 0.1531          
         Detection Rate : 0.1401          
   Detection Prevalence : 0.5896          
                                          
       'Positive' Class : 0               
\end{Soutput}
\end{Schunk}


In Figures~\ref{fig:ktspHeatMap2a} \ref{fig:ktspHeatMap2b}
are shown the prognostic group predictions obtained 
for each individual patient using each separate TSP from Table~\ref{tab:rocGlasK8}.


\begin{figure}[H]
  \begin{center}
  \setkeys{Gin}{width=0.14\textwidth}
\includegraphics{figs/fig-ktspHeatMap2a}
\end{center}
\caption[Individual TSP predictions: Buyse dataset (first set)]{Prognostic group predictions 
  for each separate TSP from Table~\ref{tab:rocGlasK8}.
  The first set of 150 patients is shown.
  The TSP are shown as columns, %The TSP are shown as rows,
  while the distinct patients are
  represented on the rows. % represented on the columns. 
  The pink color is used for classification
  in the ``Bad'' prognostic group, while blue for ``Good'' prognostic 
  group predictions.
}
\label{fig:ktspHeatMap2a}
\end{figure}

  
\begin{figure}[H]
  \begin{center}
  \setkeys{Gin}{width=0.14\textwidth}
\includegraphics{figs/fig-ktspHeatMap2b}
\end{center}
\caption[Individual TSP predictions: Buyse dataset (second set)]{Prognostic group predictions 
  for each separate TSP from Table~\ref{tab:rocGlasK8}.
  The second set of 157 patients is shown.
  The TSP are shown as columns, %The TSP are shown as rows,
  while the distinct patients are
  represented on the rows. % represented on the columns. 
  The pink color is used for classification
  in the ``Bad'' prognostic group, while blue for ``Good'' prognostic 
  group predictions.
}
\label{fig:ktspHeatMap2b}
\end{figure}


%%%%%%%%%%%%%%%%%%%%%%%%%%%%%%%%%%%%%%%%%%%%%%%%%% 
\subsection{MammaPrint assay performance in the Buyse cohort}

\subsubsection{Reported MammaPrint predictions}

We have also evaluated the performance of the MammaPrint assay
using the prediction information provided with the ArrayExpress
``E-TABM-77'' series for the Buyse cohort.
The following {\R} code chunk was used to compute the prediction 
accuracy for the selected end-point in the Buyse cohort, 
using all 307 cases.

\begin{Schunk}
\begin{Sinput}
> ###Extract and format the MammaPrint prediction results
> mammaPrintPredictionAll <- pData(buyseEset)$Factor.Value.MammaPrint.prediction
> mammaPrintPredictionAll <- factor(gsub("\\s.+", "", gsub(".+:", "", mammaPrintPredictionAll)))
\end{Sinput}
\end{Schunk}


\begin{Schunk}
\begin{Sinput}
> ###Summary of MammaPrint results on Buyse
> table(mammaPrintPredictionAll)
\end{Sinput}
\begin{Soutput}
mammaPrintPredictionAll
high  low 
 194  113 
\end{Soutput}
\begin{Sinput}
> levels(mammaPrintPredictionAll) <- 0:1
\end{Sinput}
\end{Schunk}

The prognostic prediction accuracy of the MammaPrint assay 
for the development of metastasis as first recurrence within 5 years
for the all 307 cases is shown below:


\begin{Schunk}
\begin{Sinput}
> ###Computing validation accuracy: TTM by MammaPrint (all 307 cases)
> mammaPrintValidAll <- confusionMatrix(table(mammaPrintPredictionAll, buyseGroupAll.ttm))
> mean(mammaPrintValidAll$byClass[c("Sensitivity", "Specificity")])
\end{Sinput}
\begin{Soutput}
[1] 0.6545008
\end{Soutput}
\begin{Sinput}
> mammaPrintValidAll
\end{Sinput}
\begin{Soutput}
Confusion Matrix and Statistics

                       buyseGroupAll.ttm
mammaPrintPredictionAll   0   1
                      0  42 152
                      1   5 108
                                         
               Accuracy : 0.4886         
                 95% CI : (0.4314, 0.546)
    No Information Rate : 0.8469         
    P-Value [Acc > NIR] : 1              
                                         
                  Kappa : 0.1355         
 Mcnemar's Test P-Value : <2e-16         
                                         
            Sensitivity : 0.8936         
            Specificity : 0.4154         
         Pos Pred Value : 0.2165         
         Neg Pred Value : 0.9558         
             Prevalence : 0.1531         
         Detection Rate : 0.1368         
   Detection Prevalence : 0.6319         
                                         
       'Positive' Class : 0              
\end{Soutput}
\end{Schunk}


\subsubsection{Retrained MammaPrint predictions}

The chunk of \R code below was used to predict the prognostic group
using the retrained MammaPrint classifier and the selectect threshold of 0.4.

\begin{Schunk}
\begin{Sinput}
> ###Compute the cosine correlation for each patient
> cosineCorsOnBuyse <- apply(exprs(buyseDataAll.ttm), 2, cosine, y=gns70profile)
> ###Classify each patient using the specified threshold
> computedMammaPredOnBuyse <- 1 * (cosineCorsOnBuyse > cosineCorThr)
\end{Sinput}
\end{Schunk}

Below is shown the performance using the re-trained MammaPrint classifier 
in the Buyse cohort.

\begin{Schunk}
\begin{Sinput}
> confusionMatrix(computedMammaPredOnBuyse, buyseGroupAll.ttm)
\end{Sinput}
\begin{Soutput}
Confusion Matrix and Statistics

          Reference
Prediction   0   1
         0  44 176
         1   3  84
                                          
               Accuracy : 0.4169          
                 95% CI : (0.3612, 0.4743)
    No Information Rate : 0.8469          
    P-Value [Acc > NIR] : 1               
                                          
                  Kappa : 0.1034          
 Mcnemar's Test P-Value : <2e-16          
                                          
            Sensitivity : 0.9362          
            Specificity : 0.3231          
         Pos Pred Value : 0.2000          
         Neg Pred Value : 0.9655          
             Prevalence : 0.1531          
         Detection Rate : 0.1433          
   Detection Prevalence : 0.7166          
                                          
       'Positive' Class : 0               
\end{Soutput}
\end{Schunk}

The chunk of code below is used to show the disagreement between the predictions
recomputed using the retrained MammaPrint signature and the prediction
reported in ArrayExpress  ``E-TABM-77'' record (Buyse cohort).
As previously noted about the performance of the retrained classifier in the Glas cohort, 
also in this case there are several discrepancies between the predictions reported 
for the MammaPrint assay and those obtained with 
the retrained classifier. As mentioned above, possible explanations for such
differencies are likely due to differencies in clinical sample annotation,
or in gene expression data preprocessing (see \ref{sec:retrain}).

\begin{Schunk}
\begin{Sinput}
> ###Evaluate classification on the Buyse cohort
> reportedMamma <- pData(buyseDataAll.ttm)$Factor.Value.MammaPrint.prediction
> table(factor(reportedMamma))
\end{Sinput}
\begin{Soutput}
MammaPrint result:high risk  MammaPrint result:low risk 
                        194                         113 
\end{Soutput}
\begin{Sinput}
> reportedMamma <- as.numeric(factor(reportedMamma)) - 1
> table(factor(reportedMamma))
\end{Sinput}
\begin{Soutput}
  0   1 
194 113 
\end{Soutput}
\begin{Sinput}
> table(Computed=computedMammaPredOnBuyse, 
       Reported=reportedMamma)
\end{Sinput}
\begin{Soutput}
        Reported
Computed   0   1
       0 185  35
       1   9  78
\end{Soutput}
\end{Schunk}


%%%%%%%%%%%%%%%%%%%%%%%%%%%%%%%%%%%%%%%%%%%%%%%%%% 
\subsection{Performance of other classifiers in the Buyse cohort}

%%%%%%%%%%%%%%%%%%%%%%%%%%%%%%%%%%%%%%%%%%%%%%%%%% 
\subsubsection{LDA performance in the Buyse cohort}

Below is shown the performance using the LDA classifier 
in the Buyse cohort. 
The poor performance of LDA classifier in the validation cohort
is likely due to over-fitting due to the
large number of parameters that must be estimated.

\begin{Schunk}
\begin{Sinput}
> confusionMatrix(as.table(t(confuMat(lda.res))))
\end{Sinput}
\begin{Soutput}
Confusion Matrix and Statistics

         given
predicted Bad Good
     Bad   33  193
     Good  14   67
                                          
               Accuracy : 0.3257          
                 95% CI : (0.2736, 0.3813)
    No Information Rate : 0.8469          
    P-Value [Acc > NIR] : 1               
                                          
                  Kappa : -0.0157         
 Mcnemar's Test P-Value : <2e-16          
                                          
            Sensitivity : 0.7021          
            Specificity : 0.2577          
         Pos Pred Value : 0.1460          
         Neg Pred Value : 0.8272          
             Prevalence : 0.1531          
         Detection Rate : 0.1075          
   Detection Prevalence : 0.7362          
                                          
       'Positive' Class : Bad             
\end{Soutput}
\end{Schunk}

%%%%%%%%%%%%%%%%%%%%%%%%%%%%%%%%%%%%%%%%%%%%%%%%%% 
\subsubsection{PAM performance in the Buyse cohort}

Below is shown the performance using the PAM classifier 
in the Buyse cohort.

\begin{Schunk}
\begin{Sinput}
> pam.buyseResPred <- pamr.predict(pam.glasRes, newx=exprs(buyseDataAll.ttm), 
  		    threshold=0, type="class")
> confusionMatrix(pam.buyseResPred, buyseGroupAll.ttm )
\end{Sinput}
\begin{Soutput}
Confusion Matrix and Statistics

          Reference
Prediction   0   1
         0  39 107
         1   8 153
                                          
               Accuracy : 0.6254          
                 95% CI : (0.5686, 0.6797)
    No Information Rate : 0.8469          
    P-Value [Acc > NIR] : 1               
                                          
                  Kappa : 0.2245          
 Mcnemar's Test P-Value : <2e-16          
                                          
            Sensitivity : 0.8298          
            Specificity : 0.5885          
         Pos Pred Value : 0.2671          
         Neg Pred Value : 0.9503          
             Prevalence : 0.1531          
         Detection Rate : 0.1270          
   Detection Prevalence : 0.4756          
                                          
       'Positive' Class : 0               
\end{Soutput}
\end{Schunk}


%%%%%%%%%%%%%%%%%%%%%%%%%%%%%%%%%%%%%%%%%%%%%%%%%% 
\subsection{Performance of clinical classifiers in the Buyse cohort}

%%%%%%%%%%%%%%%%%%%%%%%%%%%%%%%%%%%%%%%%%%%%%%%%%% 
\subsubsection{Adjuvan! online performance in the Buyse cohort}

Below is shown the performance of the Adjuvan! online classifier 
in the Buyse cohort.

\begin{Schunk}
\begin{Sinput}
> ###Adjuvant online risk groups in the Buyse cohort
> Adjuvant <- factor(pData(buyseDataAll.ttm)$Factor.Value.Adjuvant.online.risk.status,
 		   levels=c("Adjuvant online:high clinical risk", "Adjuvant online:low clinical risk"))
> levels(Adjuvant) <- 0:1
> confusionMatrix(Adjuvant, buyseGroupAll.ttm )
\end{Sinput}
\begin{Soutput}
Confusion Matrix and Statistics

          Reference
Prediction   0   1
         0  41 181
         1   6  79
                                         
               Accuracy : 0.3909         
                 95% CI : (0.336, 0.4479)
    No Information Rate : 0.8469         
    P-Value [Acc > NIR] : 1              
                                         
                  Kappa : 0.0698         
 Mcnemar's Test P-Value : <2e-16         
                                         
            Sensitivity : 0.8723         
            Specificity : 0.3038         
         Pos Pred Value : 0.1847         
         Neg Pred Value : 0.9294         
             Prevalence : 0.1531         
         Detection Rate : 0.1336         
   Detection Prevalence : 0.7231         
                                         
       'Positive' Class : 0              
\end{Soutput}
\end{Schunk}


%%%%%%%%%%%%%%%%%%%%%%%%%%%%%%%%%%%%%%%%%%%%%%%%%% 
\subsubsection{NPI performance in the Buyse cohort}

Below is shown the performance of the Nottingham Prognostic Index (NPI) 
in the Buyse cohort.

\begin{Schunk}
\begin{Sinput}
> ###NPI risk groups in the Buyse cohort
> NPIrisk <- factor(pData(buyseDataAll.ttm)$Factor.Value.NPI.Risk.Status,
 		  levels=c("NPI:high clinical risk", "NPI:low clinical risk", "NPI:not applicable"))
> levels(NPIrisk) <- c(0, 1, NA)
> confusionMatrix(NPIrisk, buyseGroupAll.ttm )
\end{Sinput}
\begin{Soutput}
Confusion Matrix and Statistics

          Reference
Prediction   0   1
         0  37 132
         1   9 121
                                          
               Accuracy : 0.5284          
                 95% CI : (0.4701, 0.5862)
    No Information Rate : 0.8462          
    P-Value [Acc > NIR] : 1               
                                          
                  Kappa : 0.135           
 Mcnemar's Test P-Value : <2e-16          
                                          
            Sensitivity : 0.8043          
            Specificity : 0.4783          
         Pos Pred Value : 0.2189          
         Neg Pred Value : 0.9308          
             Prevalence : 0.1538          
         Detection Rate : 0.1237          
   Detection Prevalence : 0.5652          
                                          
       'Positive' Class : 0               
\end{Soutput}
\end{Schunk}


%%%%%%%%%%%%%%%%%%%%%%%%%%%%%%%%%%%%%%%%%%%%%%%%%% 
\subsubsection{St Gallen performance in the Buyse cohort}

Below is shown the performance of the St. Gallen criteria 
in the Buyse cohort.

\begin{Schunk}
\begin{Sinput}
> ###St.Gallen risk groups in the Buyse cohort
> StGallen <- factor(pData(buyseDataAll.ttm)$Factor.Value.St.Gallen.Risk.Status,
 		   levels=c("St Gallen category:high clinical risk", "St Gallen category:low clinical risk",
 		   "St Gallen category:not applicable"))
> levels(StGallen) <- c(0, 1, NA)
> confusionMatrix(StGallen, buyseGroupAll.ttm )
\end{Sinput}
\begin{Soutput}
Confusion Matrix and Statistics

          Reference
Prediction   0   1
         0  46 228
         1   1  26
                                          
               Accuracy : 0.2392          
                 95% CI : (0.1921, 0.2915)
    No Information Rate : 0.8439          
    P-Value [Acc > NIR] : 1               
                                          
                  Kappa : 0.0273          
 Mcnemar's Test P-Value : <2e-16          
                                          
            Sensitivity : 0.9787          
            Specificity : 0.1024          
         Pos Pred Value : 0.1679          
         Neg Pred Value : 0.9630          
             Prevalence : 0.1561          
         Detection Rate : 0.1528          
   Detection Prevalence : 0.9103          
                                          
       'Positive' Class : 0               
\end{Soutput}
\end{Schunk}


%%%%%%%%%%%%%%%%%%%%%%%%%%%%%%%%%%%%%%%%%%%%%%%%%% 
\subsection{ROC-AUC analysis in the Buyse cohort}

The chunk of code below shows how to compute resubstitution estimates in the Buyse cohort
performing AUC analysis comparing the {\em k}-TSP classifier, MammaPrint,
the other molecular predictors, and the clinical predictors 
(Adjuvant! online, Nottingham Prognostic Index and the St Gallen criteria).

\begin{Schunk}
\begin{Sinput}
> ###Assemble all predictions in a data.frame
> allPredictorsTest <- data.frame(Response=buyseGroupAll.ttm,
 				KTSP=KTSP.Classify(exprs(buyseDataAll.ttm), #KTSP classifier
 				   ktspGlasVtV.ttm, myCombineFunc), #Threshold maximizing sensitivity
 				retrainedMammaPrint=computedMammaPredOnBuyse, #Retrained MammaPrint
 				reportedMammaPrintBuyse=reportedMamma, #MammaPrint as reported
 				PAM=-1 + as.numeric(pam.buyseResPred), #PAM classifier (subtract 1 for levels consistency)
 				LDA=-1 + as.numeric(testPredictions(lda.res)), #LDA classifier (subtract 1 for levels consistency)
 				NPIrisk=-1 + as.numeric(NPIrisk), #NPI (subtract 1 for levels consistency)
 				StGallen=-1 + as.numeric(StGallen), #StGallen classifier (subtract 1 for levels consistency)
 				Adjuvant=-1 + as.numeric(Adjuvant), #Adjuvant classifier (subtract 1 for levels consistency)
 				stringsAsFactors=FALSE)
> ###In the pROC package the case are usually labeled with 1 and controls with 0
> allPredictorsTest <- lapply(allPredictorsTest, function(x) abs(-1 + as.numeric(x)) )
\end{Sinput}
\end{Schunk}

In Figure~\ref{fig:aucFromALLtest} are shown results from the ROC and AUC
analysis as obtained in the test set for the {\em k}-TSP predictors, MammaPrint, 
the other molecular predictors, and the clinical based classifiers 
(Adjuvant online, NPI and the St. Gallen criteria).

\begin{figure}[H]
  \begin{center}
  \setkeys{Gin}{width=0.45\textwidth}
\begin{Schunk}
\begin{Soutput}
Call:
roc.default(response = resp, predictor = pred)

Data: pred in 260 controls (resp 0) < 47 cases (resp 1).
Area under the curve: 0.6921
\end{Soutput}
\end{Schunk}
\includegraphics{figs/fig-aucFromALLtest}
\end{center}
\caption[ROC-AUC analysis in the test set: Buyse cohort]{
  ROC-AUC analysis in the test set of samples (Buyse cohort).
  The blue continuous line depicts the ROC curve for the classification obtained 
  obtained by using the dichotomized {\em k}-TSP classifier using the $2.5$ 
  threshold that maximized sensitivity (see Table~\ref{tab:rocGlasK8}).
  The legend list the colors for all other lines and the AUC values for all the predictors,
  along with $95\%$ confidence intervals, are shown in the figure legend.
}
\label{fig:aucFromALLtest}
\end{figure}


%%%%%%%%%%%%%%%%%%%%%%%%%%%%%%%%%%%%%%%%%%%%%% 
%%%%%%%%%%%%%%%%%%%%%%%%%%%%%%%%%%%%%%%%%%%%%%
\subsection{Survival analysis in the Buyse cohorts}

%%%%%%%%%%%%%%%%%%%%%%%%%%%%%%%%%%%%%%%%%%%%%%%%%% 
\subsubsection{Time to development of metastasis}

Prepare the data for Kaplan-Meier analysis stratified by 
MammaPrint and {\em K}-TSP prediction results
for time to development of metastasis as first recurrence event.

\begin{Schunk}
\begin{Sinput}
> ###Require survival library
> require(survival)
> ###Extract Buyse phenotypic information
> pBuyse <- pData(buyseDataAll.ttm)
> ###Assemble Survival object for time to metastasis
> survPH.ttm <- Surv(pBuyse$TTM , pBuyse$TTMevent)
\end{Sinput}
\end{Schunk}

%%%%%%%%%%%%%%%%%
%%%%%% KTSP  %%%%%%%%
%%%%%%%%%%%%%%%%%

The {\R} code chunk below was used to compute 
the Kaplan-Meier curves for time to metastasis development
stratified by the KTSP prediction.

\begin{Schunk}
\begin{Sinput}
> ###Obtain and fromat KTSP prediction: set high-risk equal to 1
> ktspPrediction <- factor(1 * ! KTSP.Classify(exprs(buyseDataAll.ttm), ktspGlasVtV.ttm, combineFunc=myCombineFunc))
> levels(ktspPrediction) <- c("Low", "High")
> ###Kaplan-Meier curves stratified by KTSP
> ktspKM.ttm <- survfit(survPH.ttm~strata(ktspPrediction))
\end{Sinput}
\end{Schunk}


The {\R} code chunk below was used to compute univariate 
Cox proportiona hazard model for time 
to metastasis development stratified by the KTSP prediction.

\begin{Schunk}
\begin{Sinput}
> ###Cox proportional hazard model with KTSP
> ktspCOX.ttm <- coxph(survPH.ttm ~ ktspPrediction)
\end{Sinput}
\end{Schunk}


Below the results of the univariate Cox proportiona 
hazard model are shown:

\begin{Schunk}
\begin{Sinput}
> ###Cox proportional hazard model results
> summary(ktspCOX.ttm)
\end{Sinput}
\begin{Soutput}
Call:
coxph(formula = survPH.ttm ~ ktspPrediction)

  n= 307, number of events= 77 

                     coef exp(coef) se(coef)     z Pr(>|z|)  
ktspPredictionHigh 0.5408    1.7174   0.2437 2.219   0.0265 *
---
Signif. codes:  0 '***' 0.001 '**' 0.01 '*' 0.05 '.' 0.1 ' ' 1

                   exp(coef) exp(-coef) lower .95 upper .95
ktspPredictionHigh     1.717     0.5823     1.065     2.769

Concordance= 0.598  (se = 0.03 )
Rsquare= 0.017   (max possible= 0.932 )
Likelihood ratio test= 5.19  on 1 df,   p=0.02271
Wald test            = 4.93  on 1 df,   p=0.02647
Score (logrank) test = 5.05  on 1 df,   p=0.02469
\end{Soutput}
\end{Schunk}


In Figure~\ref{fig:ktspKMttm} are shown Kaplan-Meier curves 
for time to metastasis development stratified by the KTSP prediction.

\begin{figure}[H]
\begin{center}
  \setkeys{Gin}{width=0.65\textwidth}
\includegraphics{figs/fig-ktspKMttm}
\end{center}
\caption{Kaplan-Meier curves for {\em k}-TSP prediction: 
  time to development of metastasis.}
\label{fig:ktspKMttm}
\end{figure}


%%%%%%%%%%%%%%%%%
%%%%% MammaPrint  %%%%%%
%%%%%%%%%%%%%%%%%

The {\R} code chunk below was used to compute Kaplan-Meier 
curves for time to metastasis development as
stratified by the MammaPrint prediction.

\begin{Schunk}
\begin{Sinput}
> ###Format MammaPrint prediction: set Low-risk as the first levels
> mammaPrintPredictionAll <- factor(mammaPrintPredictionAll, levels=1:0)
> levels(mammaPrintPredictionAll) <- c("Low", "High")
> ###Kaplan-Meier curves stratified by MammaPrint
> mammaPrintKM.ttm <- survfit(survPH.ttm~strata(mammaPrintPredictionAll))
\end{Sinput}
\end{Schunk}


The {\R} code chunk below was used to sompute univariate Cox 
proportiona hazard model for time 
to metastasis development stratified by the MammaPrint
prediction.

\begin{Schunk}
\begin{Sinput}
> ###Cox proportional hazard model with MammaPrint
> mammaPrintCOX.ttm <- coxph(survPH.ttm ~ mammaPrintPredictionAll)
\end{Sinput}
\end{Schunk}


Below the results of the univariate Cox proportional 
hazard model are shown:

\begin{Schunk}
\begin{Sinput}
> ###Cox proportional hazard model results
> summary(mammaPrintCOX.ttm)
\end{Sinput}
\begin{Soutput}
Call:
coxph(formula = survPH.ttm ~ mammaPrintPredictionAll)

  n= 307, number of events= 77 

                              coef exp(coef) se(coef)     z Pr(>|z|)   
mammaPrintPredictionAllHigh 0.8173    2.2644   0.2696 3.032  0.00243 **
---
Signif. codes:  0 '***' 0.001 '**' 0.01 '*' 0.05 '.' 0.1 ' ' 1

                            exp(coef) exp(-coef) lower .95 upper .95
mammaPrintPredictionAllHigh     2.264     0.4416     1.335     3.841

Concordance= 0.613  (se = 0.029 )
Rsquare= 0.033   (max possible= 0.932 )
Likelihood ratio test= 10.42  on 1 df,   p=0.001244
Wald test            = 9.19  on 1 df,   p=0.002433
Score (logrank) test = 9.71  on 1 df,   p=0.001833
\end{Soutput}
\end{Schunk}

In Figure~\ref{fig:mammaPrintKMttm} Kaplan-Meier curves for time to metastasis
stratified by the MammaPrint prediction.

\begin{figure}[H]
\begin{center}
  \setkeys{Gin}{width=0.65\textwidth}
\includegraphics{figs/fig-mammaPrintKMttm}
\end{center}
\caption{Kaplan-Meier curves for the mammaPrint prediction: 
  time to development of metastasis.}
\label{fig:mammaPrintKMttm}
\end{figure}


%%%%%%%%%%%%%%%%%
%%%%%% LDA  %%%%%%%%
%%%%%%%%%%%%%%%%%

The {\R} code chunk below was used to compute Kaplan-Meier 
curves for time to metastasis development as
stratified by the LDA classifier.

\begin{Schunk}
\begin{Sinput}
> ###Format pam prediction: set Low-risk as the first levels
> ldaTestPred <- testPredictions(lda.res)
> ldaPredictionAll <- factor(ldaTestPred, levels=c("Good", "Bad"))
> levels(ldaPredictionAll) <- c("Low", "High")
> ###Kaplan-Meier curves stratified by PAM
> ldaKM.ttm <- survfit(survPH.ttm~strata(ldaPredictionAll))
\end{Sinput}
\end{Schunk}


The {\R} code chunk below was used to sompute univariate Cox 
proportiona hazard model for time 
to metastasis development stratified by the LDA prediction.

\begin{Schunk}
\begin{Sinput}
> ###Cox proportional hazard model with LDA
> ldaCOX.ttm <- coxph(survPH.ttm ~ ldaPredictionAll)
\end{Sinput}
\end{Schunk}


Below the results of the univariate Cox proportional 
hazard model are shown:

\begin{Schunk}
\begin{Sinput}
> ###Cox proportional hazard model results
> summary(ldaCOX.ttm)
\end{Sinput}
\begin{Soutput}
Call:
coxph(formula = survPH.ttm ~ ldaPredictionAll)

  n= 307, number of events= 77 

                         coef exp(coef) se(coef)      z Pr(>|z|)
ldaPredictionAllHigh -0.07594   0.92687  0.26090 -0.291    0.771

                     exp(coef) exp(-coef) lower .95 upper .95
ldaPredictionAllHigh    0.9269      1.079    0.5558     1.546

Concordance= 0.509  (se = 0.026 )
Rsquare= 0   (max possible= 0.932 )
Likelihood ratio test= 0.08  on 1 df,   p=0.7723
Wald test            = 0.08  on 1 df,   p=0.771
Score (logrank) test = 0.08  on 1 df,   p=0.7709
\end{Soutput}
\end{Schunk}

In Figure~\ref{fig:ldaKMttm} Kaplan-Meier curves for time to metastasis
stratified by the LDA prediction.


\begin{figure}[H]
\begin{center}
  \setkeys{Gin}{width=0.65\textwidth}
\includegraphics{figs/fig-ldaKMttm}
\end{center}
\caption{Kaplan-Meier curves for the LDA prediction: 
  time to development of metastasis.}
\label{fig:ldaKMttm}
\end{figure}


%%%%%%%%%%%%%%%%%
%%%%%% PAM  %%%%%%%%
%%%%%%%%%%%%%%%%%

The {\R} code chunk below was used to compute Kaplan-Meier 
curves for time to metastasis development as
stratified by the PAM classifier.

\begin{Schunk}
\begin{Sinput}
> ###Format pam prediction: set Low-risk as the first levels
> pamPredictionAll <- factor(pam.buyseResPred, levels=1:0)
> levels(pamPredictionAll) <- c("Low", "High")
> ###Kaplan-Meier curves stratified by PAM
> pamKM.ttm <- survfit(survPH.ttm~strata(pamPredictionAll))
\end{Sinput}
\end{Schunk}


The {\R} code chunk below was used to sompute univariate Cox 
proportiona hazard model for time 
to metastasis development stratified by the PAM prediction.

\begin{Schunk}
\begin{Sinput}
> ###Cox proportional hazard model with PAM
> pamCOX.ttm <- coxph(survPH.ttm ~ pamPredictionAll)
\end{Sinput}
\end{Schunk}


Below the results of the univariate Cox proportional 
hazard model are shown:

\begin{Schunk}
\begin{Sinput}
> ###Cox proportional hazard model results
> summary(pamCOX.ttm)
\end{Sinput}
\begin{Soutput}
Call:
coxph(formula = survPH.ttm ~ pamPredictionAll)

  n= 307, number of events= 77 

                       coef exp(coef) se(coef)     z Pr(>|z|)   
pamPredictionAllHigh 0.6269    1.8717   0.2315 2.707  0.00678 **
---
Signif. codes:  0 '***' 0.001 '**' 0.01 '*' 0.05 '.' 0.1 ' ' 1

                     exp(coef) exp(-coef) lower .95 upper .95
pamPredictionAllHigh     1.872     0.5343     1.189     2.947

Concordance= 0.612  (se = 0.029 )
Rsquare= 0.024   (max possible= 0.932 )
Likelihood ratio test= 7.47  on 1 df,   p=0.006268
Wald test            = 7.33  on 1 df,   p=0.00678
Score (logrank) test = 7.57  on 1 df,   p=0.00593
\end{Soutput}
\end{Schunk}

In Figure~\ref{fig:pamKMttm} Kaplan-Meier curves for time to metastasis
stratified by the PAM prediction.

\begin{figure}[H]
\begin{center}
  \setkeys{Gin}{width=0.65\textwidth}
\includegraphics{figs/fig-pamKMttm}
\end{center}
\caption{Kaplan-Meier curves for the PAM prediction: 
  time to development of metastasis.}
\label{fig:pamKMttm}
\end{figure}


%%%%%%%%%%%%%%%%%%%%%%%%%%%%%%%%%%%%%%%%%%%%%%%%%%
\subsubsection{Disease free survival}


Prepare the data for Kaplan-Meier analysis stratified by 
MammaPrint and {\em K}-TSP prediction results
for disease free survival.

\begin{Schunk}
\begin{Sinput}
> ###Disease free survival
> survPH.dfs <- Surv(pBuyse$DFS , pBuyse$DFSevent)
\end{Sinput}
\end{Schunk}


%%%%%%%%%%%%%%%%%
%%%%%% KTSP %%%%%%%%
%%%%%%%%%%%%%%%%%


The {\R} code chunk below was used to compute 
the Kaplan-Meier curves for disease free survival 
as stratified by the KTSP prediction.

\begin{Schunk}
\begin{Sinput}
> ###Kaplan-Meier curves stratified by KTSP
> ktspKM.dfs <- survfit(survPH.dfs~strata(ktspPrediction))
\end{Sinput}
\end{Schunk}


The {\R} code chunk below was used to compute the 
univariate Cox proportional hazard model for the disease 
free survival time as stratified by the KTSP prediction.

\begin{Schunk}
\begin{Sinput}
> ###Cox proportional hazard model with KTSP
> ktspCOX.dfs <- coxph(survPH.dfs ~ ktspPrediction)
\end{Sinput}
\end{Schunk}


Below the results of the univariate Cox proportional
hazard model are shown:

\begin{Schunk}
\begin{Sinput}
> ###Cox proportional hazard model results
> summary(ktspCOX.dfs)
\end{Sinput}
\begin{Soutput}
Call:
coxph(formula = survPH.dfs ~ ktspPrediction)

  n= 307, number of events= 139 

                     coef exp(coef) se(coef)     z Pr(>|z|)  
ktspPredictionHigh 0.3578    1.4302   0.1761 2.032   0.0421 *
---
Signif. codes:  0 '***' 0.001 '**' 0.01 '*' 0.05 '.' 0.1 ' ' 1

                   exp(coef) exp(-coef) lower .95 upper .95
ktspPredictionHigh      1.43     0.6992     1.013      2.02

Concordance= 0.561  (se = 0.022 )
Rsquare= 0.014   (max possible= 0.992 )
Likelihood ratio test= 4.24  on 1 df,   p=0.03943
Wald test            = 4.13  on 1 df,   p=0.04213
Score (logrank) test = 4.17  on 1 df,   p=0.04104
\end{Soutput}
\end{Schunk}
  

In Figure~\ref{fig:ktspKMdfs} are shown Kaplan-Meier curves 
for disease free survival ad stratified by the KTSP prediction.

\begin{figure}[H]
\begin{center}
  \setkeys{Gin}{width=0.65\textwidth}
\includegraphics{figs/fig-ktspKMdfs}
\end{center}
\caption{Kaplan-Meier curves for {\em k}-TSP prediction: 
  disease free survival.}
\label{fig:ktspKMdfs}
\end{figure}


%%%%%%%%%%%%%%%%%
%%%% MAMMAPRINT %%%%%%
%%%%%%%%%%%%%%%%%

The {\R} code chunk below was used to compute 
the Kaplan-Meier curves for disease free survival
as stratified by the MammaPrint prediction.

\begin{Schunk}
\begin{Sinput}
> ###Kaplan-Meier curves stratified by MammaPrint
> mammaPrintKM.dfs <- survfit(survPH.dfs~strata(mammaPrintPredictionAll))
\end{Sinput}
\end{Schunk}


The {\R} code chunk below was used to compute 
the univariate Cox proportional hazard model for 
disease free survival as stratified by the MammaPrint
prediction.

\begin{Schunk}
\begin{Sinput}
> ###Cox proportional hazard model with KTSP
> mammaPrintCOX.dfs <- coxph(survPH.dfs ~ mammaPrintPredictionAll)
\end{Sinput}
\end{Schunk}


Below the results of the univariate Cox proportional
hazard model are shown:

\begin{Schunk}
\begin{Sinput}
> ###Cox proportional hazard model results
> summary(mammaPrintCOX.dfs)
\end{Sinput}
\begin{Soutput}
Call:
coxph(formula = survPH.dfs ~ mammaPrintPredictionAll)

  n= 307, number of events= 139 

                              coef exp(coef) se(coef)     z Pr(>|z|)  
mammaPrintPredictionAllHigh 0.4101    1.5070   0.1826 2.246   0.0247 *
---
Signif. codes:  0 '***' 0.001 '**' 0.01 '*' 0.05 '.' 0.1 ' ' 1

                            exp(coef) exp(-coef) lower .95 upper .95
mammaPrintPredictionAllHigh     1.507     0.6636     1.054     2.155

Concordance= 0.564  (se = 0.022 )
Rsquare= 0.017   (max possible= 0.992 )
Likelihood ratio test= 5.27  on 1 df,   p=0.02168
Wald test            = 5.04  on 1 df,   p=0.02471
Score (logrank) test = 5.11  on 1 df,   p=0.02373
\end{Soutput}
\end{Schunk}


In Figure~\ref{fig:mammaPrintKMdfs} Kaplan-Meier curves for disease free survival
as stratified by the MammaPrint prediction.

\begin{figure}[H]
\begin{center}
  \setkeys{Gin}{width=0.65\textwidth}
\includegraphics{figs/fig-mammaPrintKMdfs}
\end{center}
\caption{Kaplan-Meier curves for mammaPrint prediction: 
  disease free survival.}
\label{fig:mammaPrintKMdfs}
\end{figure}


%%%%%%%%%%%%%%%%%
%%%%%% LDA %%%%%%%%
%%%%%%%%%%%%%%%%%

The {\R} code chunk below was used to compute 
the Kaplan-Meier curves for disease free survival
as stratified by the LDA prediction.

\begin{Schunk}
\begin{Sinput}
> ###Kaplan-Meier curves stratified by LDA
> ldaKM.dfs <- survfit(survPH.dfs~strata(ldaPredictionAll))
\end{Sinput}
\end{Schunk}


The {\R} code chunk below was used to compute 
the univariate Cox proportional hazard model for 
disease free survival as stratified by the LDA
prediction.

\begin{Schunk}
\begin{Sinput}
> ###Cox proportional hazard model with KTSP
> ldaCOX.dfs <- coxph(survPH.dfs ~ ldaPredictionAll)
\end{Sinput}
\end{Schunk}


Below the results of the univariate Cox proportional
hazard model are shown:

\begin{Schunk}
\begin{Sinput}
> ###Cox proportional hazard model results
> summary(ldaCOX.dfs)
\end{Sinput}
\begin{Soutput}
Call:
coxph(formula = survPH.dfs ~ ldaPredictionAll)

  n= 307, number of events= 139 

                        coef exp(coef) se(coef)      z Pr(>|z|)
ldaPredictionAllHigh -0.1168    0.8898   0.1926 -0.606    0.544

                     exp(coef) exp(-coef) lower .95 upper .95
ldaPredictionAllHigh    0.8898      1.124      0.61     1.298

Concordance= 0.516  (se = 0.019 )
Rsquare= 0.001   (max possible= 0.992 )
Likelihood ratio test= 0.36  on 1 df,   p=0.5481
Wald test            = 0.37  on 1 df,   p=0.5444
Score (logrank) test = 0.37  on 1 df,   p=0.5442
\end{Soutput}
\end{Schunk}


In Figure~\ref{fig:ldaKMdfs} Kaplan-Meier curves for disease free survival
as stratified by the LDA prediction.

\begin{figure}[H]
\begin{center}
  \setkeys{Gin}{width=0.65\textwidth}
\includegraphics{figs/fig-ldaKMdfs}
\end{center}
\caption{Kaplan-Meier curves for LDAprediction: 
  disease free survival.}
\label{fig:ldaKMdfs}
\end{figure}


%%%%%%%%%%%%%%%%% 
%%%%%% PAM %%%%%%%%
%%%%%%%%%%%%%%%%%

The {\R} code chunk below was used to compute 
the Kaplan-Meier curves for disease free survival
as stratified by the PAM prediction.

\begin{Schunk}
\begin{Sinput}
> ###Kaplan-Meier curves stratified by PAM
> pamKM.dfs <- survfit(survPH.dfs~strata(pamPredictionAll))
\end{Sinput}
\end{Schunk}


The {\R} code chunk below was used to compute 
the univariate Cox proportional hazard model for 
disease free survival as stratified by the PAM
prediction.

\begin{Schunk}
\begin{Sinput}
> ###Cox proportional hazard model with KTSP
> pamCOX.dfs <- coxph(survPH.dfs ~ pamPredictionAll)
\end{Sinput}
\end{Schunk}


Below the results of the univariate Cox proportional
hazard model are shown:

\begin{Schunk}
\begin{Sinput}
> ###Cox proportional hazard model results
> summary(pamCOX.dfs)
\end{Sinput}
\begin{Soutput}
Call:
coxph(formula = survPH.dfs ~ pamPredictionAll)

  n= 307, number of events= 139 

                       coef exp(coef) se(coef)     z Pr(>|z|)  
pamPredictionAllHigh 0.2953    1.3436   0.1698 1.739    0.082 .
---
Signif. codes:  0 '***' 0.001 '**' 0.01 '*' 0.05 '.' 0.1 ' ' 1

                     exp(coef) exp(-coef) lower .95 upper .95
pamPredictionAllHigh     1.344     0.7443    0.9632     1.874

Concordance= 0.567  (se = 0.022 )
Rsquare= 0.01   (max possible= 0.992 )
Likelihood ratio test= 3.01  on 1 df,   p=0.0827
Wald test            = 3.02  on 1 df,   p=0.08204
Score (logrank) test = 3.05  on 1 df,   p=0.08094
\end{Soutput}
\end{Schunk}


In Figure~\ref{fig:pamKMdfs} Kaplan-Meier curves for disease free survival
as stratified by the PAM prediction.

\begin{figure}[H]
\begin{center}
  \setkeys{Gin}{width=0.65\textwidth}
\includegraphics{figs/fig-pamKMdfs}
\end{center}
\caption{Kaplan-Meier curves for PAMprediction: 
  disease free survival.}
\label{fig:pamKMdfs}
\end{figure}


%%%%%%%%%%%%%%%%%%%%%%%%%%%%%%%%%%%%%%%%%%%%%%%%%%
\subsubsection{Overall survival}

Prepare the data for Kaplan-Meier analysis stratified by 
MammaPrint and {\em K}-TSP prediction results
for overall survival.

\begin{Schunk}
\begin{Sinput}
> ###Overall survival
> survPH.os <- Surv(pBuyse$OS , pBuyse$OSevent)
\end{Sinput}
\end{Schunk}


%%%%%%%%%%%%%%%%%
%%%%%% KTSP %%%%%%%%
%%%%%%%%%%%%%%%%%

The {\R} code chunk below was used to compute 
the Kaplan-Meier curves for overall survival
as stratified by the KTSP prediction.
x
\begin{Schunk}
\begin{Sinput}
> ###Kaplan-Meier curves stratified by KTSP
> ktspKM.os <- survfit(survPH.os~strata(ktspPrediction))
\end{Sinput}
\end{Schunk}


The {\R} code chunk below was used to compute 
the univariate Cox proportional hazard model for 
overall survival as stratified by the KTSP prediction.

\begin{Schunk}
\begin{Sinput}
> ###Cox proportional hazard model with KTSP
> ktspCOX.os <- coxph(survPH.os ~ ktspPrediction)
\end{Sinput}
\end{Schunk}


Below the results of the univariate Cox proportional
hazard model are shown:

\begin{Schunk}
\begin{Sinput}
> ###Cox proportional hazard model results
> summary(ktspCOX.os)
\end{Sinput}
\begin{Soutput}
Call:
coxph(formula = survPH.os ~ ktspPrediction)

  n= 307, number of events= 82 

                     coef exp(coef) se(coef)     z Pr(>|z|)   
ktspPredictionHigh 0.6665    1.9473   0.2430 2.743  0.00609 **
---
Signif. codes:  0 '***' 0.001 '**' 0.01 '*' 0.05 '.' 0.1 ' ' 1

                   exp(coef) exp(-coef) lower .95 upper .95
ktspPredictionHigh     1.947     0.5135      1.21     3.135

Concordance= 0.607  (se = 0.029 )
Rsquare= 0.026   (max possible= 0.941 )
Likelihood ratio test= 8.12  on 1 df,   p=0.00437
Wald test            = 7.52  on 1 df,   p=0.006092
Score (logrank) test = 7.8  on 1 df,   p=0.005215
\end{Soutput}
\end{Schunk}

In Figure~\ref{fig:ktspKMos} are shown Kaplan-Meier curves 
for overall survival as stratified by the KTSP prediction.

\begin{figure}[H]
\begin{center}
  \setkeys{Gin}{width=0.65\textwidth}
\includegraphics{figs/fig-ktspKMos}
\end{center}
\caption{Kaplan-Meier curves for {\em k}-TSP prediction: 
  overall survival.}
\label{fig:ktspKMos}
\end{figure}


%%%%%%%%%%%%%%%%%
%%%% MammaPrint %%%%%%%
%%%%%%%%%%%%%%%%%

The {\R} code chunk below was used to compute 
the Kaplan-Meier curves for overall survival
as stratified by the MammaPrint prediction.

\begin{Schunk}
\begin{Sinput}
> ###Kaplan-Meier curves stratified by MammaPrint
> mammaPrintKM.os <- survfit(survPH.os~strata(mammaPrintPredictionAll))
\end{Sinput}
\end{Schunk}


The {\R} code chunk below was used to compute 
the univariate Cox proportional hazard model for 
overall survival ad stratified by the MammaPrint
prediction.

\begin{Schunk}
\begin{Sinput}
> ###Cox proportional hazard model with MammaPrint
> mammaPrintCOX.os <- coxph(survPH.os ~ mammaPrintPredictionAll)
\end{Sinput}
\end{Schunk}


Below the results of the univariate Cox proportional
hazard model are shown:

\begin{Schunk}
\begin{Sinput}
> ###Cox proportional hazard model results
> summary(mammaPrintCOX.os)
\end{Sinput}
\begin{Soutput}
Call:
coxph(formula = survPH.os ~ mammaPrintPredictionAll)

  n= 307, number of events= 82 

                             coef exp(coef) se(coef)     z Pr(>|z|)    
mammaPrintPredictionAllHigh 1.050     2.857    0.279 3.763 0.000168 ***
---
Signif. codes:  0 '***' 0.001 '**' 0.01 '*' 0.05 '.' 0.1 ' ' 1

                            exp(coef) exp(-coef) lower .95 upper .95
mammaPrintPredictionAllHigh     2.857     0.3501     1.653     4.935

Concordance= 0.624  (se = 0.029 )
Rsquare= 0.054   (max possible= 0.941 )
Likelihood ratio test= 17.06  on 1 df,   p=3.622e-05
Wald test            = 14.16  on 1 df,   p=0.0001682
Score (logrank) test = 15.5  on 1 df,   p=8.272e-05
\end{Soutput}
\end{Schunk}

In Figure~\ref{fig:mammaPrintKMos} Kaplan-Meier curves for 
overall survival as tratified by the MammaPrint prediction.

\begin{figure}[H]
\begin{center}
  \setkeys{Gin}{width=0.65\textwidth}
\includegraphics{figs/fig-mammaPrintKMos}
\end{center}
\caption{Kaplan-Meier curves for mammaPrint prediction: 
  overall survival.}
\label{fig:mammaPrintKMos}
\end{figure}


%%%%%%%%%%%%%%%%%
%%%% LDA %%%%%%%
%%%%%%%%%%%%%%%%%

The {\R} code chunk below was used to compute 
the Kaplan-Meier curves for overall survival
as stratified by the LDA prediction.

\begin{Schunk}
\begin{Sinput}
> ###Kaplan-Meier curves stratified by LDA
> ldaKM.os <- survfit(survPH.os~strata(ldaPredictionAll))
\end{Sinput}
\end{Schunk}


The {\R} code chunk below was used to compute 
the univariate Cox proportional hazard model for 
overall survival ad stratified by the LDA
prediction.

\begin{Schunk}
\begin{Sinput}
> ###Cox proportional hazard model with LDA
> ldaCOX.os <- coxph(survPH.os ~ ldaPredictionAll)
\end{Sinput}
\end{Schunk}


Below the results of the univariate Cox proportional
hazard model are shown:

\begin{Schunk}
\begin{Sinput}
> ###Cox proportional hazard model results
> summary(ldaCOX.os)
\end{Sinput}
\begin{Soutput}
Call:
coxph(formula = survPH.os ~ ldaPredictionAll)

  n= 307, number of events= 82 

                        coef exp(coef) se(coef)      z Pr(>|z|)
ldaPredictionAllHigh -0.1253    0.8822   0.2501 -0.501    0.616

                     exp(coef) exp(-coef) lower .95 upper .95
ldaPredictionAllHigh    0.8822      1.134    0.5404      1.44

Concordance= 0.519  (se = 0.025 )
Rsquare= 0.001   (max possible= 0.941 )
Likelihood ratio test= 0.25  on 1 df,   p=0.6197
Wald test            = 0.25  on 1 df,   p=0.6163
Score (logrank) test = 0.25  on 1 df,   p=0.616
\end{Soutput}
\end{Schunk}

In Figure~\ref{fig:ldaKMos} Kaplan-Meier curves for 
overall survival as tratified by the LDA prediction.

\begin{figure}[H]
\begin{center}
  \setkeys{Gin}{width=0.65\textwidth}
\includegraphics{figs/fig-ldaKMos}
\end{center}
\caption{Kaplan-Meier curves for LDA prediction: 
  overall survival.}
\label{fig:ldaKMos}
\end{figure}


%%%%%%%%%%%%%%%%%
%%%%%%% PAM %%%%%%%
%%%%%%%%%%%%%%%%%

The {\R} code chunk below was used to compute 
the Kaplan-Meier curves for overall survival
as stratified by the PAM prediction.

\begin{Schunk}
\begin{Sinput}
> ###Kaplan-Meier curves stratified by PAM
> pamKM.os <- survfit(survPH.os~strata(pamPredictionAll))
\end{Sinput}
\end{Schunk}


The {\R} code chunk below was used to compute 
the univariate Cox proportional hazard model for 
overall survival ad stratified by the PAM
prediction.

\begin{Schunk}
\begin{Sinput}
> ###Cox proportional hazard model with PAM
> pamCOX.os <- coxph(survPH.os ~ pamPredictionAll)
\end{Sinput}
\end{Schunk}


Below the results of the univariate Cox proportional
hazard model are shown:

\begin{Schunk}
\begin{Sinput}
> ###Cox proportional hazard model results
> summary(pamCOX.os)
\end{Sinput}
\begin{Soutput}
Call:
coxph(formula = survPH.os ~ pamPredictionAll)

  n= 307, number of events= 82 

                       coef exp(coef) se(coef)     z Pr(>|z|)    
pamPredictionAllHigh 0.7489    2.1147   0.2268 3.303 0.000958 ***
---
Signif. codes:  0 '***' 0.001 '**' 0.01 '*' 0.05 '.' 0.1 ' ' 1

                     exp(coef) exp(-coef) lower .95 upper .95
pamPredictionAllHigh     2.115     0.4729     1.356     3.298

Concordance= 0.63  (se = 0.029 )
Rsquare= 0.036   (max possible= 0.941 )
Likelihood ratio test= 11.26  on 1 df,   p=0.0007913
Wald test            = 10.91  on 1 df,   p=0.0009579
Score (logrank) test = 11.42  on 1 df,   p=0.0007261
\end{Soutput}
\end{Schunk}

In Figure~\ref{fig:pamKMos} Kaplan-Meier curves for 
overall survival as tratified by the PAM prediction.

\begin{figure}[H]
\begin{center}
  \setkeys{Gin}{width=0.65\textwidth}
\includegraphics{figs/fig-pamKMos}
\end{center}
\caption{Kaplan-Meier curves for PAM prediction: 
  overall survival.}
\label{fig:pamKMos}
\end{figure}


%%%%%%%%%%%%%%%%%%%%%%%%%%%%%%%%%%%%%%%%%%%%%%%%%% 
\subsubsection{Summary of Cox proportional hazards models analysis}


Table~\ref{tab:coxResults}  summarizes the results from 
univariate Cox proportional hazard models.

% latex table generated in R 3.0.0 by xtable 1.7-1 package
% Mon Apr  8 18:06:07 2013
\begin{table}[H]
\centering
\caption{Cox proportional hazard model results} 
\label{tab:coxResults}
{\footnotesize
\begin{tabular}{llll}
  \hline
Model & Hazard.Ratio & Confidence.Interval & P.value \\ 
  \hline
ktsp prediction for DFS & 1.43 & 1.01 - 2.02 & 0.039429 \\ 
  ktsp prediction for OS & 1.95 & 1.21 - 3.14 & 0.00437 \\ 
  ktsp prediction for TTM & 1.72 & 1.07 - 2.77 & 0.022707 \\ 
  lda prediction for DFS & 0.89 & 0.61 - 1.30 & 0.548052 \\ 
  lda prediction for OS & 0.88 & 0.54 - 1.44 & 0.619666 \\ 
  lda prediction for TTM & 0.93 & 0.56 - 1.55 & 0.772328 \\ 
  mammaPrint prediction for DFS & 1.51 & 1.05 - 2.16 & 0.021675 \\ 
  mammaPrint prediction for OS & 2.86 & 1.65 - 4.94 & 3.6e-05 \\ 
  mammaPrint prediction for TTM & 2.26 & 1.33 - 3.84 & 0.001244 \\ 
  pam prediction for DFS & 1.34 & 0.96 - 1.87 & 0.082696 \\ 
  pam prediction for OS & 2.11 & 1.36 - 3.30 & 0.000791 \\ 
  pam prediction for TTM & 1.87 & 1.19 - 2.95 & 0.006268 \\ 
   \hline
\end{tabular}
}
\end{table}

%%%%%%%%%%%%%%%%%%%%%%%%%%%%%%%%%%%%%%%%%%%%%%%%%%
\subsection{Stratification by estrogen receptor status}

Below are shown the classification results for the MammaPrint test
 and the {\em K}-TSP classifier stratified by Estrogen Receptor
status as reported for the Buyse cohort  (ER-positive and ER-negative).

\begin{Schunk}
\begin{Sinput}
> ###Format ER status
> ERstatus <- factor(pBuyse[,"Factor.Value.ER.status"])
> levels(ERstatus) <- gsub("Estrogen Receptor ", "", levels(ERstatus))
> levels(ERstatus)[levels(ERstatus) == "unknown"] <- NA
> ###Ktsp + MammaPrint + ER
> table(ktspPrediction, mammaPrintPredictionAll, ERstatus)
\end{Sinput}
\begin{Soutput}
, , ERstatus = Negative

              mammaPrintPredictionAll
ktspPrediction Low High
          Low    3    6
          High   2   79

, , ERstatus = Positive

              mammaPrintPredictionAll
ktspPrediction Low High
          Low   88   25
          High  18   81
\end{Soutput}
\end{Schunk}


%%%%%%%%%%%%%%%%%%%%%%%%%%%%%%%%%%%%%%%%%%%%%%%%%%
%%%%%%%%%%%%%%%%%%%%%%%%%%%%%%%%%%%%%%%%%%%%%%%%%%
\pagebreak
\section{System information}
Session information:

\begin{Schunk}
\begin{Sinput}
> toLatex(sessionInfo())
\end{Sinput}
\begin{itemize}\raggedright
  \item R Under development (unstable) (2013-02-11 r61902), \verb|x86_64-apple-darwin10.8.0|
  \item Locale: \verb|C|
  \item Base packages: base, datasets, grDevices, graphics, grid, methods,
    parallel, splines, stats, utils
  \item Other packages: AnnotationDbi~1.21.16, Biobase~2.19.3,
    BiocGenerics~0.5.6, BiocInstaller~1.9.8, DBI~0.2-5, KernSmooth~2.23-10,
    MASS~7.3-24, MLInterfaces~1.39.5, RSQLite~0.11.2, RWeka~0.4-16,
    Snowball~0.0-9, annotate~1.37.4, caTools~1.14, cacheSweave~0.6-1,
    caret~5.15-61, class~7.3-6, cluster~1.14.4, e1071~1.6-1,
    filehash~2.2-1, foreach~1.4.0, gdata~2.12.0, genefilter~1.41.4,
    gplots~2.11.0, gtools~2.7.1, impute~1.33.0, lattice~0.20-15,
    limma~3.15.18, lsa~0.63-3, mammaPrintData~0.99.5, org.Hs.eg.db~2.9.0,
    pROC~1.5.4, pamr~1.54, plyr~1.8, rda~1.0.2-2, reshape2~1.2.2,
    rpart~4.1-1, seventyGeneData~0.99.5, sfsmisc~1.0-23, stashR~0.3-5,
    survival~2.37-4, switchBox~0.99.3, xtable~1.7-1
  \item Loaded via a namespace (and not attached): IRanges~1.17.41,
    Matrix~1.0-12, RWekajars~3.7.9-1, XML~3.96-0.2, bitops~1.0-5,
    codetools~0.2-8, digest~0.6.3, iterators~1.0.6, mboost~2.2-2,
    rJava~0.9-4, stats4~3.0.0, stringr~0.6.2, tools~3.0.0
\end{itemize}\end{Schunk}

\pagebreak
\section{References}
\bibliographystyle{bmc_article}
\bibliography{./Supplement}

%%%%%%%%%%%%%%%%%%%%%%%%%%%%%%%%%%%%%%%%%%%%%%%%%%
\end{document}
