# Supplementary material for: A simple and reproducible breast cancer prognostic test
Source: BMC Genomics. 2013 May 17;14:336. doi: 10.1186/1471-2164-14-336 (PMC3662649; doi:10.1186/1471-2164-14-336)
Supplement: Additional file 2 — The archive contains the following files: “bmc_article.bst”: BMC series bibliography style; “localFiles/contactAgendia": instructions to obtain the hybridization mapping information from Agendia; “objs/buyseEset.rda”: ExpressionSet for the Buyse cohort; “objs/glasEset.rda”: ExpressionSet for the Glas cohort; “Supplement.bib”: Bibliography in BibTex format; “Supplement.Rnw”: Rnoweb/Sweave file containing code and text used to create the “Supplement.tex” file; “Supplement.tex”: LaTeX file resulting from running the Sweave with the “Supplement.Rnw” file; All source code, data, and software packages used in the analyses are also available for download online from: http://luigimarchionni.org/breastTSP.html. [file 1471-2164-14-336-S2.gz › AdditionalData/localFiles/contactAgendia]

Please contact Annuska Glas <Annuska.Glas@agendia.com> at Agendia for the hybridization mapping file called AgendiaExperiment overview_E_TAB_115.xlsx in our analysis. 
